# Supplementary material for: Tools for T-RFLP data analysis using Excel
Source: BMC Bioinformatics. 2014 Nov 8;15(1):361. doi: 10.1186/s12859-014-0361-7 (PMC4228162; doi:10.1186/s12859-014-0361-7)
Supplement: Additional file 1: — Tools for T-RFLP data analysis. [file 12859_2014_361_MOESM1_ESM.xlsm]

## Sheet: About
Tools for T-RFLP data analysis using Excel
A collection of Visual Basic macros for the analysis of terminal restriction fragment length polymorphism data
Copyright (C) 2013 Nils Johan Fredriksson, johan.fredriksson@gu.se
This program is free software: you can redistribute it and/or modify
it under the terms of the GNU Lesser General Public License as published by
the Free Software Foundation, either version 3 of the License, or
(at your option) any later version.
This program is distributed in the hope that it will be useful,
but WITHOUT ANY WARRANTY; without even the implied warranty of
MERCHANTABILITY or FITNESS FOR A PARTICULAR PURPOSE. See the
GNU Lesser General Public License for more details.
You should have received a copy of the GNU Lesser General Public License
along with this program. If not, see <http://www.gnu.org/licenses/>.
This version was updated 06/11/2013.

## Sheet: Instructions
Tools for T-RFLP data analysis using Excel
A collection of Visual Basic macros for the analysis of terminal restriction fragment length polymorphism data
Instructions
Input Data
	Paste the T-RFLP data in the sheet "Input Data".
	The data must be in the format as given by the example here or in the sheet "Input Data Example".
	This format is easily obtained from a program such as GeneMapper (Applied Biosystems) after the analysis of the raw data.
	Example format:
	Sample Name	MarchRep1	MarchRep2	AprilRep1	AprilRep2	MayRep1	MayRep2
	TRF 1	1	1	1	1	1	1
	TRF 2	1	1	1	1	1	1
	TRF 3	0	1	1	1	0	0
	Size 1	167.78	167.75	167.78	167.87	167.78	167.88
	Size 2	300	299.92	300	299.84	300	299.92
	Size 3		478.02	478.24	478.23
	Height 1	900	578	900	426	900	362
	Height 2	640	434	640	331	640	278
	Height 3		720	966	488
	Area 1	10798	7164	10798	5293	10798	4393
	Area 2	7376	4869	7376	3807	7376	3129
	Area 3		11992	15617	7958
Input Parameters
	Fill in the required input parameters in the sheet "Input".
	Parts of the results of the analysis will also be written in the "Input" sheet.
Data format
	In all the analyses columns are samples and rows are T-RFs, as in the input format.
	T-RF size data is given starting on row 2, height data starting on row 1503 and area data starting on row 3006.
Analysis
	Follow the steps of the data analysis outlined in the sheet "Analysis protocol - All tools".
	Brief descriptions of the procedures are also given in the sheet "Analysis protocol - All tools".
	After each step the current data is copied to the "InData" sheet which is used as input to the next procedure.
	If other data should be analyzed, this must be copied to the "InData" sheet.
	The procedures can do the following:
	I	Prepare the data
	II	Normalize replicate profiles
	III	Align replicate profiles
	IV	Correct the alignment
	V	Check if there is a systematic shift between replicates
	VI	Create consensus profiles
	VII	Normalize consensus profiles
	VIII	Align consensus profiles
	IX	Check if there is a systematic shift between consensus profiles
	X	Calculate the relative abundance of T-RFs
	XI	Calculate association coefficients
	XII	Calculate diversity index
Documentation
	It is good practice to document the analysis.
	An analysis history including information about input data, applied procedure and output data is automatically created in the sheet “Run history”.
Restrictions
	The maximum number of fragments is 1500 per profile.
	(However, this number can be changed by changing the appropriate numbers in the code for the macros.)
	If the data set contains sample replicates it is assumed that all samples have the same number of replicates.
Error messages
	The procedures do not check that the given data has the right format.
	If the data is formatted the wrong way or parameters are not given an error message will be given by Excel.
	If a procedure is run more than once an error message will appear that says: “Cannot rename a sheet to the same name as another sheet...”.
	This is because the procedure tries to create a new sheet with the same name as a sheet which was created during the first run.
	To run a procedure more than once you need to delete or rename the sheets that were created by the procedure the first time.

## Sheet: Analysis protocol - All tools
Step	Macro name	Description	Input sheet	Output sheet	Comment
	Prepare the data
1	A_Prepare_Alignment	Creates new worksheets and copies the data Applies the given threshold and TRF length restrictions given in the Input sheet. Copies sample names, peak sizes, heights and areas from "Input Data" to a new sheet called "AppliedPDTandAnalysisRange". Uses the data in the sheet Input Data and the parameters in the sheet Input. Creates three new sheets which are used in the following analysis: TempWorki…	Input Data	AppliedPDTandAnalysisRange, TempWorking, InData, TempInData	The maximum number of TRFs after applied threshold is given in the Input sheet.
	Normalize replicate profiles
2	AppliedPDTandAnalysisRange was copied to the InData sheet in step 1. If other data should be analyzed, copy to InData.			InData
3 alt. 1	B_Normalize_replicates_TFNAreas	Normalizes the replicates using the total fluorescence procedure described by Dunbar et al (2001), with the exception that peak areas are used instead of peak heights. Dunbar J, Ticknor LO, Kuske CR (2001) Phylogenetic Specificity and Reproducibility and New Method for Analysis of Terminal Restriction Fragment Profiles of 16S rRNA Genes from Bacterial Communities. Appl Environ Microbiol 67: 190-1…	InData	NormalizedReplicatesTFNAreas	Number of normalization rounds and the total fluorescence of each profile is given at the bottom of the NormalizedReplicates sheet.
3 alt. 2	B_Normalize_replicates_TFNAreas_LT	Normalizes the replicates using the total fluorescence procedure described by Dunbar et al (2001), with the exception that peak areas are used instead of peak heights. The minimum allowed peak area is the minimum observed peak area among the replicates that are normalized. Uses the data in the sheet InData and the parameters in the sheet Input. Uses the sheet TempWorking. Creates a new sheet call…	InData	NormalizedReplicatesTFNAreasLT	Number of normalization rounds and the total fluorescence of each profile is given at the bottom of the NormalizedReplicates sheet.
3 alt. 3	B_Normalize_replicates_TFNHeights	Normalizes the replicates using the total fluorescence procedure described by Dunbar et al (2001), The minimum allowed peak height is the pre-defined peak detection threshold. Uses the data in the sheet InData and the parameters in the sheet Input. Uses the sheet TempWorking. Creates a new sheet called NormalizedReplicatesTFNHeights.	InData	NormalizedReplicatesTFNHeights	Number of normalization rounds and the total fluorescence of each profile is given at the bottom of the NormalizedReplicates sheet.
3 alt. 4	B_Normalize_all_FPTAreas	Normalizes all samples using a fixed percentage threshold given in the Input sheet. Calculates the relative abundance of all T-RFs using peak areas and copies only values for T-RFs with a relative abundance above the threshold. Uses the data in the sheet InData and the parameters in the sheet Input. Creates a new sheet called AllNormalizedFPTAreas.	InData	AllNormalizedFPTAreas
3 alt. 5	B_Normalize_all_FPTHeights	Normalizes all samples using a fixed percentage threshold given in the Input sheet. Calculates the relative abundance of all T-RFs using peak heights and copies only values for T-RFs with a relative abundance above the threshold. Uses the data in the sheet InData and the parameters in the sheet Input. Creates a new sheet called AllNormalizedFPTHeights.	InData	AllNormalizedFPTHeights
	Align replicate profiles
4	The normalized data was copied to InData in step 3. If other data should be analyzed, copy to InData.			InData
5	C_Align_replicate_profiles	Aligns the replicate profiles using the moving average procedure described by Smith et al. (2005). Smith CJ, Danilowicz BS, Clear AK, Costello FJ, Wilson B, et al. (2005) T-Align, a web-based tool for comparison of multiple terminal restriction fragment length polymorphism profiles. FEMS Microbiology Ecology 54: 375-380. Uses the data in the sheet InData and the parameters in the sheet Input. Use…	InData	ReplicateSamplesAligned	Writes the number of alignment bins in the Input sheet.
	Correct the alignment
6	D_FindAndCorrectAmbiguousAlignments	A T-RF in an alignment bin can be within the alignment range (parameter Y in the Input sheet) of T-RFs in another alignment bin. This procedure finds these T-RFs and then aligns them with the T-RF that is closest in size. Copies the data from ReplicateSamplesAligned and creates a new sheet called CorrectedRepSamplesAligned.	InData	CorrectedRepSamplesAligned	Writes the number of ambiguous alignment bins and the number of corrected alignment bins in the Input sheet.
	Check if there is a systematic shift between replicates
7	The aligned data was copied to InData in step 5 and 6. If other data should be analyzed, copy to InData.			InData
8	D_CheckReplicateSystematicShifts	Checks if the T-RFs of one of the replicates are systematically shorter or longer than the T-RFs in the another replicate. Between replicate profiles there is rarely a systematic shift and all alignments that can be corrected are already corrected in step 6. Nevertheless, this and the following macro checks and corrects for systematic shifts between replicates. All alignment bins are regarded as …	InData	RepSystematicShiftCheck, RepSystematicShiftMatrix
9	F_ShiftCorrectedReplicateSizes (Calls F1_RelativeReplicateSizes F2_AlignReplicatesWithRelativeSizes F3_FindAndCorrectAmbiguousAlignments F4_CompareNewRepSizesAlWithInData)	Calculates new relative sizes using a common T-RF as a reference fragment which is set to size 0. Tries all common T-RFs as reference and chooses the one that reduces the standard deviation of the sizes of common T-RFs the most. Creates a new sheet called ReplicateRelativeSizes with the sizes relative to the reference T-RF, and a sheet called NewReplicateSizes with recalculated sizes based on the…	InData	ReplicateRelativeSizes, NewReplicateSizes, NewReplicateSizesAligned	Writes the number of ambiguous alignment bins, the number of corrected alignment bins and the number of alignment bins that differ from the original alignment in the Input sheet.
		If the alignment of replicate profiles should be corrected after comparison with the alignment of shift-corrected T-RFs the correction must be done manually, changing the size, height and area data.
	Create consensus profiles
10	The aligned data was copied to InData in step 5 and 6. If other data should be analyzed, copy to InData.			InData
11 alt. 1	G_RepConsensus_Average	Creates consensus profiles from the replicates. Considers a TRF if it is present in X number of replicates as specified in the Input sheet. The new size, height and area data is the average value of all replicates. Uses the data in the sheet InData and the parameters in the sheet Input. Creates a new sheet called RepConsensus.	InData	RepConsensus
11 alt. 2	G_RepConsensus_Sum	Creates consensus profiles from the replicates. Considers a TRF if it is present in X number of replicates as specified in the Input sheet. The new size is the average value of all replicates but the height and area data is the sum of all replicates. Uses the data in the sheet InData and the parameters in the sheet Input. Creates a new sheet called RepConsensusAreaSum.	InData	RepConsensusAreaSum
	Normalize consensus profiles
12	The consensus profiles were copied to InData in step 11. If other data should be analyzed, copy to InData.			InData
13 alt. 1	H_Normalize_all_TFNAreas	Normalizes all samples using the total fluorescence normalization procedure as described by Dunbar (2001), but defining total fluorescence as the sum of all peak areas instead of heights. The minimum allowed peak area is the minimum observed peak area among all profiles in the dataset. Uses the data in the sheet InData and the parameters in the sheet Input. Uses the sheet TempWorking for calculat…	InData	AllNormalizedTFNAreas	Number of normalization rounds and the total fluorescence of each profile is given at the bottom of the AllNormalized sheet.
13 alt. 2	H_Normalize_all_TFNHeights	Normalizes all samples using the total fluorescence normalization procedure as described by Dunbar (2001), defining total fluorescence as the sum of all peak heights. The minimum allowed peak height is the defined peak detection threshold in the Input sheet. Uses the data in the sheet InData and the parameters in the sheet Input. Uses the sheet TempWorking for calculations. Creates a new sheet ca…	InData	AllNormalizedTFNHeights	Number of normalization rounds and the total fluorescence of each profile is given at the bottom of the AllNormalized sheet.
13 alt. 3	B_Normalize_all_FPTAreas	Normalizes all samples using a fixed percentage threshold given in the Input sheet. Calculates the relative abundance of all T-RFs using peak areas and copies only values for TRFs with a relative abundance above the threshold. Uses the data in the sheet InData and the parameters in the sheet Input. Creates a new sheet called AllNormalizedFPTAreas. If the procedure was used for the normalization o…	InData	AllNormalizedFPTAreas
13 alt. 4	B_Normalize_all_FPTHeights	Normalizes all samples using a fixed percentage threshold given in the Input sheet. Calculates the relative abundance of all T-RFs using peak heights and copies only values for TRFs with a relative abundance above the threshold. Uses the data in the sheet InData and the parameters in the sheet Input. Creates a new sheet called AllNormalizedFPTHeights. If the procedure was used for the normalizati…	InData	AllNormalizedFPTHeights
	Align consensus profiles
14	The normalized consensus profiles were copied to InData in step 13. If other data should be analyzed, copy to InData.			InData
15	I_Align_consensus_profiles	Aligns the consensus profiles using the moving average procedure described by Smith et al. (2001). Smith CJ, Danilowicz BS, Clear AK, Costello FJ, Wilson B, et al. (2005) T-Align, a web-based tool for comparison of multiple terminal restriction fragment length polymorphism profiles. FEMS Microbiology Ecology 54: 375-380. Uses the data in the sheet InData and the parameters in the sheet Input. Use…	InData	AlignedConsensus	Writes the number of alignment bins in the Input sheet.
16	J_Check_AlignedConsensus	Check the alignment, count fragments, calculate min, max and average sizes. Mark alignment bins that are ambiguous.	AlignedConsensus	AlignedConsensus	Writes the number of ambiguous alignment bins in the Input sheet.
	Check if there is a systematic shift between consensus profiles
17	The aligned consensus profiles were copied to InData in step 15. If other data should be analyzed, copy to InData.			InData
18	K_CheckConsensusSystematicShifts	For all pairwise comparisons of the samples, this procedure checks if all T-RFs in one of the two profiles are shorter than the TRFs in the other. Uses the data from the sheet InData and the parameters in the sheet Input. Five columns after the last sample in the InData sheet there must be a column with information on whether the alignment bins is to be regarded for the analysis, i.e. whether it …	InData	ConsSystematicShiftCheck, ConsSystematicShiftMatrix
19	L_Shift_corrected_consensus_sizes (Calls L1_RelativeConsensusSizes L2_AlignConsensusRelativeSizes L3_Check_AlignedConsSystShiftCorrSizes)	These procedures calculates new sizes that are corrected for systematic shifts. In brief, a T-RF common to all consensus profiles is chosen as a reference fragment and given the same size in all profiles (the average size). All other T-RF sizes are then recalculated relative to the reference fragment. The sum of the standard deviations of all alignment bins with more than one fragment is then cal…	InData	ConsensusRelativeSizes, ConsRelativeSizesStDevs, AlignedConsShiftCorrSizes	Writes the number of alignment bins and ambiguous alignment bins in the Input sheet.
		If the alignment of the consensus profiles should be corrected after comparison with the alignment of shift-corrected T-RFs the correction must be done manually, changing the size, height and area data.
	Calculate the relative abundance of T-RFs
20	The aligned consensus profiles were copied to InData in step 15. If other data should be analyzed, copy to InData.			InData
21 alt. 1	M_Relative_abundance_Areas	Calculates the relative abundance of the T-RFs of all profiles. Defines the total fluorescence as the sum of all peak areas. Uses the data in the sheet InData and the number of samples given in the Input sheet. Creates a new sheet called RelativeAbundanceAreas.	InData	RelativeAbundanceAreas
21 alt. 2	M_Relative_abundance_Heights	Calculates the relative abundance of the T-RFs of all profiles. Defines the total fluorescence as the sum of all peak heights. Uses the data in the sheet InData and the number of samples given in the Input sheet. Creates a new sheet called RelativeAbundanceHeights.	InData	RelativeAbundanceHeights
	Calculate association coefficients
22	The relative abundance data was copied to InData in step 21. If other data should be analyzed, copy to InData.			InData
23	N_BrayCurtis_matrix	Calculates the Bray-Curtis distance between all profiles. Returns a matrix with the Bray-Curtis distances for all pair-wise comparisons. Uses the data in the sheet InData. Creates a new sheet called BrayCurtisMatrix	InData	BrayCurtisMatrix
24	O_JaccardCoeff_matrix	Calculates the Jaccard similarity coefficent. Returns a matrix with the Jaccard coefficients for all pair-wise comparisons. Uses the data in the sheet InData. Creates a new sheet called JaccardCoeffMatrix.	InData	JaccardCoeffMatrix
	Calculate diversity index
25	The relative abundance data was copied to InData in step 21. If other data should be analyzed, copy to InData.			InData
26	P_ShannonIndex	Calculates the Shannon diversity index. Uses the data in the sheet InData. Creates a new sheet called ShannonIndex.	InData	ShannonIndex

## Sheet: Run history
Step	Macro name	Description	Input parameter settings	Input sheet	Output sheet	Comment

## Sheet: Input
1. Total number of profiles	14
2. Number of samples	7
3. Number of replicates per sample	2
4. Number of T-RFs	205
5. Sample names on row	2
6. Consider T-RF if present in X replicates. X=	2
7. Align T-RFs with a size difference shorter than Y bases. Y=	1
8. Add T-RFs less than Z bases longer than the average size of the alignment. Z=	0.5
9. Peak height detection threshold. PDT =	100
10. Lower T-RF Size Limit	50
11. Upper T-RF Size Limit	1020
12. Fixed percentage threshold. FPT=	0.01
Total number of peaks after applied threshold
Total number of peaks after alignment
No of ambiguous replicate alignments
No of corrected replicate alignments
Total nr of bins in the consensus profile alignment
Nr of ambiguous consensus alignments
Replicate T-RFs measured with relative sizes
Number of ambiguous replicate alignments
Number of corrected replicate alignments
Number of replicate TRFs placed in different bins when relative sizes are used
Consensus T-RFs with relative sizes
Total nr of bins in the consensus profile alignment
Nr of ambiguous consensus alignments

## Sheet: Input Data Example
Run	1	1	1	1	1	1	1	1	1	1	1	1	1	1
Sample Name	Sample1Rep1	Sample1Rep2	Sample2Rep1	Sample2Rep2	Sample3Rep1	Sample3Rep2	Sample4Rep1	Sample4Rep2	Sample5Rep1	Sample5Rep2	Sample6Rep1	Sample6Rep2	Sample7Rep1	Sample7Rep2
Allele 1	0	0	1	0	1	1	1	1	1	1	0	0	0	0
Allele 2	0	1	0	0	0	0	0	0	0	0	0	0	0	0
Allele 3	0	0	0	0	0	0	0	0	0	0	0	0	0	1
Allele 4	0	0	0	0	0	0	1	0	0	0	0	0	1	1
Allele 5	0	0	1	0	1	0	1	1	1	1	0	0	0	0
Allele 6	0	0	0	0	0	0	0	0	0	0	0	0	0	0
Allele 7	0	0	0	0	0	0	0	0	0	0	0	0	0	0
Allele 8	0	0	0	0	0	0	0	0	1	1	0	0	0	0
Allele 9	0	0	0	0	0	0	0	0	0	0	0	0	0	0
Allele 10	0	0	0	0	0	0	0	0	0	0	0	0	0	0
Allele 11	0	0	0	0	0	0	0	0	0	0	0	0	0	0
Allele 12	1	1	1	0	1	1	1	1	0	0	0	0	0	0
Allele 13	0	1	0	0	0	0	0	0	0	0	0	0	0	0
Allele 14	0	1	0	0	0	0	1	0	1	0	0	0	0	0
Allele 15	0	0	0	0	1	0	0	0	1	0	0	0	0	0
Allele 16	0	0	0	0	0	0	0	0	1	1	0	0	0	0
Allele 17	0	0	0	0	0	0	0	0	1	1	0	0	0	0
Allele 18	0	0	1	1	0	0	0	0	0	0	0	0	0	0
Allele 19	1	1	1	1	1	1	1	1	1	1	0	0	0	0
Allele 20	1	1	0	0	0	1	1	1	1	1	0	0	0	0
Allele 21	0	0	1	1	1	0	0	0	0	0	0	0	0	0
Allele 22	1	1	0	0	0	0	0	0	0	0	0	0	0	0
Allele 23	0	0	0	0	0	0	1	1	0	0	0	0	0	0
Allele 24	0	0	0	0	0	1	0	0	1	1	0	0	0	0
Allele 25	1	1	1	1	1	1	1	1	1	1	0	0	0	0
Allele 26	0	0	0	0	1	0	1	1	1	1	0	0	0	0
Allele 27	0	0	0	0	1	1	0	0	0	0	0	0	0	0
Allele 28	0	0	0	0	0	0	0	0	0	0	0	0	1	1
Allele 29	1	1	1	1	0	1	1	1	1	1	0	0	1	1
Allele 30	0	0	0	0	1	0	0	0	0	0	0	0	0	0
Allele 31	0	0	1	0	1	0	1	0	1	0	1	1	1	1
Allele 32	1	1	0	0	0	0	1	1	0	0	0	0	0	0
Allele 33	0	0	1	1	1	1	0	0	1	1	1	1	1	1
Allele 34	0	0	0	0	1	0	0	0	1	1	0	0	1	1
Allele 35	0	0	1	0	1	1	1	1	0	0	0	0	1	1
Allele 36	0	0	0	0	0	0	0	0	0	0	0	0	0	0
Allele 37	1	1	1	1	1	1	1	1	1	1	0	0	0	0
Allele 38	0	0	0	0	0	0	0	0	0	0	0	0	1	1
Allele 39	0	0	0	0	0	0	0	0	0	0	0	0	0	0
Allele 40	0	0	0	0	0	0	0	0	0	0	0	0	0	0
Allele 41	0	0	0	0	0	0	0	0	0	0	0	0	0	0
Allele 42	1	0	0	0	0	0	0	0	0	0	0	0	0	0
Allele 43	0	0	0	0	0	0	0	0	1	1	0	0	1	1
Allele 44	0	0	0	0	0	0	0	0	0	0	0	0	0	0
Allele 45	0	0	0	0	1	0	0	0	0	0	0	0	0	0
Allele 46	1	1	1	1	1	1	1	1	1	1	0	0	0	0
Allele 47	0	0	0	0	0	0	0	0	0	0	0	0	0	0
Allele 48	0	0	0	0	0	0	0	0	0	0	0	0	0	1
Allele 49	1	0	0	0	0	0	0	0	0	0	0	0	0	0
Allele 50	0	0	0	0	0	0	0	0	0	0	0	0	0	0
Allele 51	1	1	1	1	1	1	1	1	1	1	0	0	0	0
Allele 52	1	1	0	1	1	1	1	1	1	1	0	0	0	0
Allele 53	1	1	1	1	1	1	1	1	1	0	0	0	0	0
Allele 54	0	0	0	0	0	0	0	0	1	1	1	1	1	1
Allele 55	1	1	0	0	0	0	0	0	0	1	1	1	0	1
Allele 56	0	0	1	1	1	0	0	0	1	0	1	1	1	1
Allele 57	1	0	0	0	0	0	0	0	0	0	1	1	1	1
Allele 58	0	1	0	1	0	0	1	1	0	1	1	1	1	1
Allele 59	0	0	1	0	1	1	0	0	1	0	0	0	0	0
Allele 60	0	0	0	0	0	1	0	0	0	0	0	0	0	0
Allele 61	0	0	0	0	0	0	0	0	0	0	1	1	1	1
Allele 62	0	0	0	0	0	0	0	0	0	0	1	1	0	0
Allele 63	0	0	0	1	0	0	0	0	0	0	0	0	0	0
Allele 64	0	0	0	0	1	1	0	0	0	0	0	0	0	0
Allele 65	0	0	0	0	0	0	0	0	0	0	0	1	0	0
Allele 66	0	0	0	0	0	0	0	0	0	0	0	0	0	0
Allele 67	0	0	0	0	0	0	0	0	0	0	0	0	0	0
Allele 68	0	0	0	0	1	0	0	0	0	0	0	0	0	0
Allele 69	0	0	0	0	0	0	0	0	0	0	1	1	1	1
Allele 70	1	1	1	1	1	1	1	1	1	1	0	0	0	0
Allele 71	0	0	0	0	0	0	0	0	0	0	1	0	1	1
Allele 72	0	0	0	0	0	0	0	0	0	0	0	0	0	0
Allele 73	0	1	1	1	1	1	1	1	1	1	1	1	1	1
Allele 74	0	0	0	0	0	0	0	0	0	0	0	0	0	0
Allele 75	0	0	0	0	1	0	0	0	0	0	1	1	1	1
Allele 76	1	1	1	0	0	0	0	0	0	0	0	0	0	0
Allele 77	0	0	0	1	0	0	1	1	1	1	0	1	0	1
Allele 78	0	0	0	0	1	1	0	0	0	0	0	0	1	1
Allele 79	1	1	1	1	1	0	1	0	1	1	0	0	0	0
Allele 80	0	0	0	0	0	0	1	1	0	1	0	0	0	0
Allele 81	1	1	0	0	0	0	1	1	0	0	0	0	0	0
Allele 82	0	0	0	0	0	1	0	0	0	1	0	0	0	0
Allele 83	0	0	1	0	1	0	0	0	1	0	0	0	0	0
Allele 84	1	0	1	0	0	0	1	0	0	0	1	1	0	0
Allele 85	0	0	0	0	1	0	0	0	1	0	0	0	0	0
Allele 86	0	0	0	0	0	0	0	0	0	1	0	0	0	0
Allele 87	0	0	0	0	1	0	0	0	1	0	0	0	0	0
Allele 88	0	0	1	0	0	0	0	0	0	0	0	0	0	0
Allele 89	1	1	1	0	1	0	1	1	1	1	0	0	0	0
Allele 90	0	0	0	0	0	0	0	0	0	0	0	0	0	0
Allele 91	0	0	0	0	0	0	0	0	0	0	0	0	0	0
Allele 92	0	0	0	0	0	0	0	0	0	0	0	0	0	0
Allele 93	1	1	1	0	0	0	0	0	0	0	0	1	0	0
Allele 94	0	0	0	0	1	1	1	0	1	1	1	1	1	1
Allele 95	0	0	0	0	1	0	1	0	1	1	0	0	0	0
Allele 96	0	0	0	0	0	0	0	0	1	0	0	1	0	1
Allele 97	0	0	0	0	0	0	0	0	0	0	1	0	1	1
Allele 98	0	0	0	0	0	0	0	0	0	0	1	1	1	1
Allele 99	0	0	0	0	0	0	0	0	0	0	0	0	0	0
Allele 100	0	0	0	0	0	0	0	0	0	0	1	0	0	0
Allele 101	1	1	0	0	0	0	0	0	0	0	0	0	0	0
Allele 102	0	0	1	1	0	1	1	1	1	1	0	0	0	0
Allele 103	0	0	0	0	1	0	0	0	0	0	0	0	0	0
Allele 104	0	0	0	0	0	0	0	0	0	0	0	0	0	0
Allele 105	1	1	1	1	1	1	1	1	0	0	0	0	0	0
Allele 106	0	0	0	0	0	0	0	0	0	0	1	1	0	1
Allele 107	1	1	1	1	1	1	1	1	1	1	0	0	0	0
Allele 108	0	0	0	0	1	1	1	1	1	1	0	0	1	1
Allele 109	0	0	0	0	0	0	0	0	0	0	0	0	0	0
Allele 110	0	0	0	0	0	0	0	0	0	0	0	0	0	0
Allele 111	0	0	0	0	0	0	0	0	0	0	1	1	0	0
Allele 112	0	0	0	0	0	0	0	0	0	0	0	0	0	0
Allele 113	0	0	0	0	0	0	0	0	0	0	0	0	0	0
Allele 114	0	0	0	0	0	0	0	0	0	0	0	0	0	0
Allele 115	0	0	0	0	0	0	0	0	0	0	0	0	0	0
Allele 116	0	0	0	0	0	0	0	0	0	0	0	0	0	0
Allele 117	0	0	0	0	0	0	0	0	0	0	0	0	0	0
Allele 118	0	0	0	0	0	0	0	0	0	0	0	0	0	0
Allele 119	0	0	0	0	0	0	0	0	0	0	0	0	1	1
Allele 120	0	0	0	0	0	0	1	1	1	0	1	1	0	0
Allele 121	0	0	0	0	0	0	0	0	0	1	0	0	0	0
Allele 122	1	1	1	0	1	0	1	1	1	1	0	0	1	0
Allele 123	0	0	0	0	0	0	0	0	0	0	0	0	0	0
Allele 124	1	1	0	0	0	0	0	0	0	0	1	1	0	1
Allele 125	0	0	1	0	0	0	0	0	0	0	0	0	0	0
Allele 126	0	0	0	0	1	0	0	0	0	0	0	0	0	0
Allele 127	1	0	0	0	1	0	1	0	1	1	0	0	0	0
Allele 128	0	0	1	0	0	0	0	0	0	0	0	0	0	0
Allele 129	0	0	0	0	0	0	0	0	0	0	0	0	0	0
Allele 130	1	1	0	1	0	0	1	1	0	0	0	0	0	0
Allele 131	0	0	1	0	1	1	0	0	1	1	0	0	0	0
Allele 132	0	0	0	0	0	0	0	0	0	0	0	0	0	0
Allele 133	0	0	0	0	0	0	0	0	0	0	0	0	0	1
Allele 134	0	0	0	0	1	0	0	0	0	0	0	0	0	0
Allele 135	0	0	0	0	0	0	1	0	0	1	0	0	0	0
Allele 136	0	0	1	0	0	0	0	0	1	0	0	0	0	0
Allele 137	0	0	0	0	0	0	1	0	0	0	0	0	0	1
Allele 138	0	0	0	0	0	0	0	0	0	0	0	0	0	0
Allele 139	0	0	0	0	0	0	1	0	0	0	0	0	0	0
Allele 140	1	1	1	0	0	0	1	0	0	1	0	0	0	0
Allele 141	0	0	0	0	1	0	0	0	1	0	0	0	0	0
Allele 142	0	0	0	0	0	0	0	0	0	0	0	0	0	0
Allele 143	0	0	0	0	1	0	1	0	0	0	0	0	0	0
Allele 144	0	0	1	1	1	0	0	0	1	1	0	0	0	0
Allele 145	0	0	0	0	0	0	0	0	0	0	0	0	0	0
Allele 146	0	0	0	0	0	0	0	0	0	0	0	0	0	0
Allele 147	0	0	0	0	0	0	0	0	1	0	0	0	0	0
Allele 148	0	0	0	0	0	0	0	0	0	0	0	0	0	0
Allele 149	0	0	0	0	0	0	0	0	0	0	0	0	0	0
Allele 150	0	0	0	0	0	0	0	0	0	0	0	0	0	0
Allele 151	1	1	1	1	1	1	1	1	0	1	0	0	0	0
Allele 152	0	0	0	0	0	0	0	0	1	0	0	0	0	0
Allele 153	0	0	0	0	0	0	0	0	0	0	0	0	0	0
Allele 154	0	0	0	0	0	0	0	0	0	0	0	0	0	0
Allele 155	0	0	0	0	0	0	0	0	0	0	0	0	0	0
Allele 156	0	0	0	0	1	0	0	0	1	1	0	0	0	0
Allele 157	0	0	0	0	0	0	0	0	0	0	0	0	0	0
Allele 158	0	0	0	0	0	0	0	0	0	0	0	0	0	0
Allele 159	0	0	0	0	0	0	0	0	0	0	0	0	0	0
Allele 160	0	0	0	0	0	0	0	0	0	0	0	0	0	0
Allele 161	1	1	0	1	0	1	1	0	0	0	0	0	0	0
Allele 162	0	0	1	0	0	0	0	1	1	1	0	0	0	0
Allele 163	0	0	0	0	1	0	0	0	0	0	0	0	0	0
Allele 164	0	0	0	0	0	0	0	0	0	0	0	0	0	0
Allele 165	0	0	0	0	0	0	0	0	0	0	0	0	0	0
Allele 166	0	0	0	0	0	0	0	0	0	0	0	0	0	0
Allele 167	0	0	0	0	0	0	0	0	0	0	0	0	0	0
Allele 168	1	0	0	0	0	0	0	0	0	0	0	0	0	0
Allele 169	0	0	1	0	0	0	0	0	0	0	0	0	0	0
Allele 170	0	0	0	0	0	0	0	0	1	0	0	0	0	0
Allele 171	0	0	0	0	0	0	0	0	0	0	0	0	0	0
Allele 172	0	0	0	0	0	0	0	0	0	0	0	0	0	0
Allele 173	0	0	0	0	0	0	1	0	0	0	0	0	0	0
Allele 174	0	0	0	0	1	0	0	1	0	0	0	0	0	0
Allele 175	0	0	1	0	0	0	0	0	0	0	0	0	0	0
Allele 176	0	0	0	0	0	0	0	0	0	0	0	0	0	0
Allele 177	0	0	0	0	0	0	1	1	0	0	0	0	0	0
Allele 178	1	0	0	0	0	0	0	0	0	0	0	0	0	0
Allele 179	0	0	1	0	0	0	0	0	1	0	0	0	0	0
Allele 180	0	0	0	0	1	0	0	0	0	1	0	0	0	0
Allele 181	0	0	0	0	0	0	0	0	0	0	0	0	0	0
Allele 182	0	0	0	0	0	0	0	0	0	1	0	0	0	0
Allele 183	0	0	0	0	0	0	0	0	0	0	0	0	0	0
Allele 184	0	0	0	0	1	0	1	0	0	0	0	0	0	0
Allele185	0	0	0	0	0	1	0	0	1	0	0	0	0	0
Allele 186	0	0	0	0	0	0	0	0	0	0	0	0	0	0
Allele 187	0	0	0	0	0	0	0	0	0	0	0	0	0	0
Allele 188	0	0	0	0	0	0	0	0	0	0	0	0	0	0
Allele 189	0	0	0	0	0	0	1	0	1	0	0	0	0	0
Allele 190	0	0	0	0	0	0	0	0	0	0	0	0	0	0
Allele 191	0	0	0	0	0	0	0	0	0	1	0	0	0	0
Allele 192	0	0	0	0	1	0	0	0	0	0	0	0	0	0
Allele 193	0	0	0	0	0	0	0	0	0	0	0	0	0	0
Allele 194	0	0	0	0	0	0	0	0	0	0	0	0	0	0
Allele 195	0	0	0	0	0	0	0	0	1	1	0	0	0	0
Allele 196	0	0	0	0	0	0	1	0	0	0	0	0	0	0
Allele 197	1	0	0	0	1	0	0	0	0	0	0	0	0	0
Allele 198	0	0	0	0	0	0	0	0	0	0	0	0	0	0
Allele 199	0	0	0	0	0	0	0	0	1	0	0	0	0	0
Allele 200	0	0	0	0	0	0	1	0	0	0	0	0	0	0
Allele 201	0	0	0	0	0	0	0	0	0	0	0	0	0	0
Allele 202	0	0	0	0	0	0	0	0	0	0	0	0	0	0
Allele 203	0	0	0	0	0	0	0	0	0	0	0	0	0	0
Allele 204	1	0	0	0	0	0	0	0	0	0	0	0	0	0
Allele 205	0	0	0	0	0	0	0	0	0	0	0	0	0	0
Size 1			50.32		50.6	50.43	50.33	50.26	50.39	50.6
Size 2		52.46
Size 3														56.3
Size 4							56.24						57.5	57.36
Size 5			57.5		57.31		57.29	57.27	57.31	57.44
Size 6
Size 7
Size 8									104.4	104.41
Size 9
Size 10
Size 11
Size 12	137.78	137.72	138.02		138.17	137.96	137.85	137.78
Size 13		146.98
Size 14		147.75					148.19		148.55
Size 15					154.79				154.71
Size 16									156.3	156.23
Size 17									157.62	157.37
Size 18
Size 19	163	162.98	163.35	163.24	163.38	163.25	163.03	163.02	163.2	163.19
Size 20	164.28	163.92				164.62	164.59	163.97	164.5	164.23
Size 21			164.98	164.77	164.67
Size 22	166.24	166.12
Size 23							167.01	166.89
Size 24						167.18			167.27	167.15
Size 25	168.03	167.91	168.24	168.25	168.22	168.21	167.78	167.75	168.13	168.1
Size 26					169.68		169.51	169.47	169.25	169.22
Size 27					170.63	170.08
Size 28													163.41	163.36
Size 29	172.54	172.4	173.02	172.91		172.89	172.61	172.47	173.04	172.99			164.98	164.87
Size 30					173.21
Size 31			174.22		174.33		173.73		174.33		168.52	168.59	168.38	168.31
Size 32	175	174.85					175.02	175.04
Size 33			175.49	175.45	175.54	175.43			175.36	175.39	173.21	173.3	173.16	173.15
Size 34					178.63				178.54	178.55			174.29	174.3
Size 35			180.6		180.96	180.77	180.26	180.17					175.5	175.53
Size 36
Size 37	186.28	186.27	186.37	186.6	186.6	186.63	186.48	186.54	186.57	186.6
Size 38													180.52	180.62
Size 39
Size 40
Size 41
Size 42	201.77
Size 43									207.4	207.09			186.54	186.63
Size 44
Size 45					291.16
Size 46	293.95	293.95	294.35	294.34	294.28	294.23	294.01	294.03	294.2	294.25
Size 47
Size 48														192.98
Size 49	297.74
Size 50
Size 51	299.84	299.92	300.24	300.16	300.32	300	300	299.92	300.24	300.16
Size 52	301.92	301.98		302.3	302.52	302.24	302.26	302.26	302.56	302.4
Size 53	303.28	303.33	303.45	303.42	303.49	303.36	303.32	303.31	303.53
Size 54									304.41	304.33	294.3	294.56	294.34	294.41
Size 55	306.83	306.76								307.31	298.66	298.52		298.58
Size 56			307.41	307.33	307.58				307.48		300.25	300.25	300.33	300.25
Size 57	309.58										302.47	302.54	302.37	302.48
Size 58		309.64		310.21			309.94	309.9		310.16	303.55	303.6	303.52	303.56
Size 59			310.41		310.86	310.44			310.41
Size 60						311.41
Size 61											307.54	307.63	307.46	307.55
Size 62											310.46	310.68
Size 63				314.25
Size 64					315.27	315.07
Size 65												314.59
Size 66
Size 67
Size 68					318.22
Size 69											320.85	320.75	320.75	320.84
Size 70	320.33	320.16	320.65	320.57	320.75	320.57	320.42	320.33	320.74	320.58
Size 71											324.58		324.5	324.72
Size 72
Size 73		324.07	324.41	324.37	324.65	324.46	324.25	324.29	324.45	324.44	327.96	327.75	327.81	327.82
Size 74
Size 75					325.89						329.98	329.91	329.8	329.75
Size 76	327.68	327.24	327.82
Size 77				327.83			327.89	327.9	328.15	327.87		332.4		332.67
Size 78					328.69	328.5							335.08	335.01
Size 79	329.47	329.34	329.77	329.6	329.85		329.46		329.94	329.74
Size 80							331.27	331.17		331.45
Size 81	331.98	331.75					332.17	332.15
Size 82						332.53				332.59
Size 83			332.76		333.05				332.88
Size 84	334.47		334.45				334.47				358.4	358.34
Size 85					334.85				334.75
Size 86										337.67
Size 87					337.96				337.82
Size 88			341.38
Size 89	342.52	342.34	342.77		342.64		342.47	342.61	342.61	342.45
Size 90
Size 91
Size 92
Size 93	357.97	358.15	358.29									466.31
Size 94					406.93	406.85	406.81		407.18	406.77	468.64	468.67	468.68	469
Size 95					420.25		419.49		419.92	419.75
Size 96									455.74			472.3		472.41
Size 97											473.28		473.29	473.34
Size 98											474.91	474.92	474.8	474.96
Size 99
Size 100											482.18
Size 101	468.05	467.9
Size 102			468.59	468.52		468.67	468.73	468.37	468.86	468.36
Size 103					469.02
Size 104
Size 105	472.66	472.72	473.1	473.08	472.87	472.52	472.48	472.4
Size 106											511.42	511.46		511.69
Size 107	474.55	474.51	474.74	474.78	474.8	474.74	474.57	474.46	474.76	474.59
Size 108					478.49	478.19	478.24	478.02	478.75	478.58			523.79	523.67
Size 109
Size 110
Size 111											528.31	528.31
Size 112
Size 113
Size 114
Size 115
Size 116
Size 117
Size 118
Size 119													870.96	871.15
Size 120							509.66	509.73	510.05		871.52	872.02
Size 121										510.12
Size 122	511.1	511.04	511.36		511.49		511.21	511.09	511.42	511.33			1011.89
Size 123
Size 124	515.97	515.71									1013.38	1013.4		1013.4
Size 125			516.35
Size 126					521.29
Size 127	523.71				523.78		523.45		523.77	523.5
Size 128			524.14
Size 129
Size 130	527.34	527.32		527.77			527.66	527.73
Size 131			528.02		528.32	527.96			528.12	527.92
Size 132
Size 133														1066.74
Size 134					537.79
Size 135							541.39			541.47
Size 136			541.62						541.64
Size 137							545.06							1152.13
Size 138
Size 139							699.9
Size 140	711.83	712.15	712.25				712.11			712.09
Size 141					712.53				712.53
Size 142
Size 143					754.47		754.44
Size 144			755.02	755.06	755.25				754.83	755
Size 145
Size 146
Size 147									806.01
Size 148
Size 149
Size 150
Size 151	870.57	870.94	871.02	871	870.97	870.6	870.96	870.56		870.9
Size 152									871.11
Size 153
Size 154
Size 155
Size 156					926.96				926.73	926.11
Size 157
Size 158
Size 159
Size 160
Size 161	1011.8	1012.01		1012.17		1011.95	1012.11
Size 162			1012.51					1012.71	1012.87	1013.03
Size 163					1013.42
Size 164
Size 165
Size 166
Size 167
Size 168	1050.92
Size 169			1051.45
Size 170									1052.77
Size 171
Size 172
Size 173							1061.06
Size 174					1061.98			1062.29
Size 175			1063.13
Size 176
Size 177							1065.32	1064.79
Size 178	1065.66
Size 179			1066.67						1067.02
Size 180					1067.69					1067.23
Size 181
Size 182										1141.49
Size 183
Size 184					1144.18		1144.47
Size 185						1145			1145.11
Size 186
Size 187
Size 188
Size 189							1154.68		1154.68
Size 190
Size 191										1222.98
Size 192					1226.15
Size 193
Size 194
Size 195									1229.79	1229.57
Size 196							1231.7
Size 197	1232.93				1232.09
Size 198
Size 199									1238.09
Size 200							1240
Size 201
Size 202
Size 203
Size 204	1252.93
Size 205
Height 1			80		108	66	152	65	152	213
Height 2		57
Height 3														75
Height 4							83						100	162
Height 5			52		60		274	119	106	88
Height 6
Height 7
Height 8									64	54
Height 9
Height 10
Height 11
Height 12	94	64	126		128	96	199	101
Height 13		65
Height 14		75					52		53
Height 15					67				53
Height 16									110	69
Height 17									96	78
Height 18			130	62
Height 19	573	432	838	359	1805	968	1526	845	1118	797
Height 20	74	51				138	172	86	227	185
Height 21			137	60	230
Height 22	129	94
Height 23							194	102
Height 24						114			298	238
Height 25	369	285	686	278	331	214	390	215	412	278
Height 26					106		94	65	193	140
Height 27					222	143
Height 28													236	341
Height 29	302	220	383	137		145	155	84	566	363			69	83
Height 30					277
Height 31			70		66		52		73		383	341	474	654
Height 32	189	142					208	105
Height 33			150	63	128	64			137	83	248	219	160	258
Height 34					68				87	72			136	218
Height 35			55		227	101	133	60					118	151
Height 36
Height 37	83	69	255	102	142	108	375	208	306	266
Height 38													61	66
Height 39
Height 40
Height 41
Height 42	56
Height 43									55	57			327	338
Height 44
Height 45					62
Height 46	185	112	284	126	505	246	275	189	586	331
Height 47
Height 48														51
Height 49	54
Height 50
Height 51	836	526	1043	425	1100	580	900	578	1351	942
Height 52	359	199		111	661	340	640	434	453	295
Height 53	1727	1126	1508	582	998	498	966	720	1000
Height 54									2552	1742	95	69	189	258
Height 55	198	142								154	395	294		80
Height 56			535	212	60				316		229	197	310	426
Height 57	181										634	442	274	462
Height 58		121		88			272	177		109	967	711	445	749
Height 59			233		429	194			150
Height 60						50
Height 61											129	133	114	147
Height 62											70	62
Height 63				175
Height 64					69	114
Height 65												121
Height 66
Height 67
Height 68					93
Height 69											3921	3683	1600	1957
Height 70	7533	4914	8184	3136	8432	4807	4641	2815	10412	7729
Height 71											121		50	71
Height 72
Height 73		73	150	54	267	140	167	161	169	120	66	71	85	79
Height 74
Height 75					73						83	70	51	60
Height 76	124	74	169
Height 77				77			199	107	150	134		56		61
Height 78					348	183							178	267
Height 79	140	98	219	79	74		55		118	92
Height 80							125	75		52
Height 81	94	59					189	103
Height 82						166				92
Height 83			96		474				152
Height 84	56		87				57				81	86
Height 85					50				83
Height 86										75
Height 87					81				109
Height 88			72
Height 89	81	61	89		52		90	67	59	52
Height 90
Height 91
Height 92
Height 93	113	85	128									79
Height 94					80	56	70		61	57	303	246	165	168
Height 95					68		52		72	56
Height 96									84			224		143
Height 97											271		146	185
Height 98											2621	1981	1203	1802
Height 99
Height 100											67
Height 101	399	283
Height 102			577	245		320	445	258	773	550
Height 103					730
Height 104
Height 105	465	336	528	205	960	397	677	404
Height 106											77	78		56
Height 107	2869	2043	4395	1776	4002	1712	2897	1927	5574	3534
Height 108					222	115	247	150	300	231			58	58
Height 109
Height 110
Height 111											66	73
Height 112
Height 113
Height 114
Height 115
Height 116
Height 117
Height 118
Height119													106	139
Height 120							97	54	81		155	110
Height 121										56
Height 122	111	80	112		58		109	82	126	90			52
Height 123
Height 124	77	60									63	57		67
Height 125			51
Height 126					60
Height 127	54				79		74		85	72
Height 128			52
Height 129
Height 130	209	169		89			192	106
Height 131			186		333	150			441	325
Height 132
Height 133														55
Height 134					60
Height 135							55			50
Height 136			89						74
Height 137							56							55
Height 138
Height 139							51
Height 140	59	53	58				52			74
Height 141					84				92
Height 142
Height 143					101		85
Height 144			98	55	101				139	113
Height 145
Height 146
Height 147									66
Height 148
Height 149
Height 150
Height 151	279	202	444	212	514	205	374	259		372
Height 152									507
Height 153
Height 154
Height 155
Height 156					68				94	55
Height 157
Height 158
Height 159
Height 160
Height 161	134	106		82		67	191
Height162			170					94	220	185
Height 163					218
Height 164
Height 165
Height 166
Height 167
Height 168	60
Height 169			51
Height 170									51
Height 171
Height 172
Height 173							105
Height 174					59			70
Height 175			50
Height 176
Height 177							128	79
Height 178	55
Height 179			61						103
Height 180					89					78
Height 181
Height 182										89
Height 183
Height 184					111		65
Height 185						72			117
Height 186
Height 187
Height 188
Height189							73		55
Height 190
Height 191										153
Height 192					130
Height 193
Height 194
Height 195									242	68
Height 196							54
Height 197	57				73
Height 198
Height 199									97
Height 200							65
Height 201
Height202
Height 203
Height 204	53
Height 205
Peak Area 1			669		865	482	1222	516	1152	1561
Peak Area 2		356
Peak Area 3														520
Peak Area 4							569						914	1210
Peak Area 5			357		474		2216	915	770	572
Peak Area 6
Peak Area 7
Peak Area 8									584	451
Peak Area 9
Peak Area 10
Peak Area 11
Peak Area 12	633	447	983		963	841	1428	741
Peak Area 13		1012
Peak Area 14		1042					467		805
Peak Area 15					432				340
Peak Area 16									820	580
Peak Area 17									999	716
Peak Area 18			882	407
Peak Area 19	4234	3118	6195	2809	12957	7194	11229	6362	7929	5839
Peak Area 20	987	580				1842	2221	1193	3191	2587
Peak Area 21			2142	794	2384
Peak Area 22	969	789
Peak Area 23							1614	849
Peak Area 24						879			2680	2428
Peak Area 25	4529	3358	11045	4234	3731	2082	4329	2270	4078	2818
PeakArea 26					668		757	590	1778	1353
Peak Area 27					1523	1389
Peak Area 28													1583	2294
Peak Area 29	2545	2039	3012	1047		1272	1245	757	4482	2982			724	826
Peak Area 30					2656
Peak Area 31			560		503		559		638		2799	2669	5851	7116
Peak Area 32	1458	1020					1684	758
Peak Area 33			1139	402	899	374			1058	628	1799	1738	1200	1869
Peak Area 34					471				542	469			1266	2015
Peak Area 35			466		1790	879	1325	553					1226	1315
Peak Area 36
Peak Area 37	1184	914	3059	1220	1654	1304	3440	1899	3373	2883
Peak Area 38													517	525
Peak Area 39
Peak Area 40
Peak Area 41
Peak Area 42	494
Peak Area 43									568	651			3455	3403
Peak Area 44
Peak Area 45					630
Peak Area 46	2816	1732	3996	1617	6665	3403	3846	2675	6992	4356
Peak Area 47
Peak Area 48														440
Peak Area 49	341
Peak Area 50
Peak Area 51	8183	5272	10118	4106	12355	6921	10798	7164	14459	10187
Peak Area 52	3702	1972		945	6604	3827	7376	4869	4423	2791
Peak Area 53	19485	13279	18112	6880	12965	7065	15617	11992	9286
Peak Area 54									28000	25122	1238	936	2125	2953
Peak Area 55	1701	1352								1292	3516	2916		475
Peak Area 56			5069	1937	440				2861		3051	2731	3707	5246
Peak Area 57	2238										6626	5029	3087	4820
Peak Area 58		1396		1032			3552	2406		1439	10867	7948	4987	8473
Peak Area 59			2715		4324	2135			1734
Peak Area 60						431
Peak Area 61											1203	1453	1127	1295
Peak Area 62											734	647
Peak Area 63				1915
Peak Area 64					601	1121
Peak Area 65												1214
Peak Area 66
Peak Area 67
Peak Area 68					575
Peak Area 69											41804	39883	17462	21558
Peak Area 70	85223	58683	93445	35970	90189	56822	52795	34159	114851	87799
Peak Area 71											1194		469	859
Peak Area 72
Peak Area 73		1019	1784	605	2794	1351	1370	2406	1514	1209	679	744	994	765
Peak Area 74
Peak Area 75					648						813	696	575	634
Peak Area 76	1615	1138	2419
Peak Area 77				1165			2602	1344	2534	2056		624		504
Peak Area 78					4310	2544							2496	3423
Peak Area 79	1676	1229	2953	983	699		537		1210	953
Peak Area 80							1127	680		450
Peak Area 81	940	658					2218	1358
Peak Area 82						2433				1076
Peak Area 83			893		6902				1810
Peak Area 84	792		1108				527				926	1000
Peak Area 85					375				785
Peak Area 86										840
Peak Area 87					995				1054
Peak Area 88			821
Peak Area 89	879	745	985		486		899	709	627	506
Peak Area 90
Peak Area 91
Peak Area 92
Peak Area 93	1393	1216	1598									699
Peak Area 94					985	717	967		816	716	5043	4297	3127	3029
Peak Area95					909		681		1039	781
Peak Area 96									1505			2346		1125
Peak Area 97											2874		1803	2281
Peak Area 98											30477	23594	15027	22268
Peak Area 99
Peak Area 100											740
Peak Area 101	6366	4999
Peak Area 102			7738	3713		5196	8769	5117	12147	8690
Peak Area 103					11108
Peak Area 104
Peak Area 105	5446	3792	6589	2357	16848	6490	11683	6682
Peak Area 106											1199	1284		1235
Peak Area 107	35882	26098	56865	22655	50158	21968	39465	26573	100905	69779
Peak Area 108					3038	1511	3469	2122	3423	2598			922	606
Peak Area 109
Peak Area 110
Peak Area 111											891	1083
Peak Area 112
Peak Area 113
Peak Area 114
Peak Area 115
Peak Area 116
Peak Area 117
Peak Area 118
Peak Area 119													2056	2656
Peak Area 120							1106	792	758		2931	2036
Peak Area 121										589
Peak Area 122	1719	1464	2229		1050		2014	1346	2328	1734			1254
Peak Area 123
Peak Area 124	857	674									1355	1183		1365
Peak Area 125			520
Peak Area 126					553
Peak Area 127	789				1509		1231		1510	1104
Peak Area 128			647
Peak Area 129
Peak Area 130	3260	2760		1270			3816	2019
Peak Area 131			3083		5332	2549			6843	5320
Peak Area 132
Peak Area 133														568
Peak Area 134					927
Peak Area 135							680			751
Peak Area 136			1187						910
Peak Area 137							721							727
Peak Area 138
Peak Area 139							666
Peak Area 140	999	763	1158				1060			1134
Peak Area 141					1365				1442
Peak Area142
Peak Area 143					1360		1726
Peak Area 144			2087	1147	1111				2730	2230
Peak Area 145
Peak Area 146
Peak Area 147									874
Peak Area 148
Peak Area 149
Peak Area 150
Peak Area 151	6142	4232	8952	4321	10540	4327	7961	5542		8029
Peak Area 152									10262
Peak Area 153
Peak Area 154
Peak Area 155
Peak Area 156					834				1117	740
Peak Area157
Peak Area 158
Peak Area 159
Peak Area 160
Peak Area 161	2986	2327		1748		1719	4732
Peak Area 162			3722					2404	4732	4130
Peak Area 163					5303
Peak Area 164
Peak Area 165
Peak Area 166
Peak Area 167
Peak Area 168	921
Peak Area 169			932
Peak Area 170									788
Peak Area 171
Peak Area172
Peak Area 173							1061
Peak Area174					599			1106
Peak Area 175			584
Peak Area 176
Peak Area 177							3177	1380
Peak Area 178	1207
Peak Area 179			1323						1548
Peak Area 180					1921					1168
Peak Area 181
Peak Area 182										1387
Peak Area 183
Peak Area 184					1821		1286
Peak Area 185						1289			1932
Peak Area 186
Peak Area 187
Peak Area 188
Peak Area 189							914		716
Peak Area 190
Peak Area 191										2465
Peak Area 192					1915
Peak Area 193
Peak Area 194
Peak Area 195									4663	786
Peak Area 196							861
Peak Area 197	1248				843
Peak Area 198
Peak Area 199									1173
Peak Area 200							883
Peak Area 201
Peak Area 202
Peak Area 203
Peak Area204	815
Peak Area 205

## Sheet: GNU GeneralPublicLicense
GNU GENERAL PUBLIC LICENSE
Version 3, 29 June 2007
Copyright (C) 2007 Free Software Foundation, Inc. <http://fsf.org/>
Everyone is permitted to copy and distribute verbatim copies
of this license document, but changing it is not allowed.
Preamble
The GNU General Public License is a free, copyleft license for
software and other kinds of works.
The licenses for most software and other practical works are designed
to take away your freedom to share and change the works. By contrast,
the GNU General Public License is intended to guarantee your freedom to
share and change all versions of a program--to make sure it remains free
software for all its users. We, the Free Software Foundation, use the
GNU General Public License for most of our software; it applies also to
any other work released this way by its authors. You can apply it to
your programs, too.
When we speak of free software, we are referring to freedom, not
price. Our General Public Licenses are designed to make sure that you
have the freedom to distribute copies of free software (and charge for
them if you wish), that you receive source code or can get it if you
want it, that you can change the software or use pieces of it in new
free programs, and that you know you can do these things.
To protect your rights, we need to prevent others from denying you
these rights or asking you to surrender the rights. Therefore, you have
certain responsibilities if you distribute copies of the software, or if
you modify it: responsibilities to respect the freedom of others.
For example, if you distribute copies of such a program, whether
gratis or for a fee, you must pass on to the recipients the same
freedoms that you received. You must make sure that they, too, receive
or can get the source code. And you must show them these terms so they
know their rights.
Developers that use the GNU GPL protect your rights with two steps:
(1) assert copyright on the software, and (2) offer you this License
giving you legal permission to copy, distribute and/or modify it.
For the developers' and authors' protection, the GPL clearly explains
that there is no warranty for this free software. For both users' and
authors' sake, the GPL requires that modified versions be marked as
changed, so that their problems will not be attributed erroneously to
authors of previous versions.
Some devices are designed to deny users access to install or run
modified versions of the software inside them, although the manufacturer
can do so. This is fundamentally incompatible with the aim of
protecting users' freedom to change the software. The systematic
pattern of such abuse occurs in the area of products for individuals to
use, which is precisely where it is most unacceptable. Therefore, we
have designed this version of the GPL to prohibit the practice for those
products. If such problems arise substantially in other domains, we
stand ready to extend this provision to those domains in future versions
of the GPL, as needed to protect the freedom of users.
Finally, every program is threatened constantly by software patents.
States should not allow patents to restrict development and use of
software on general-purpose computers, but in those that do, we wish to
avoid the special danger that patents applied to a free program could
make it effectively proprietary. To prevent this, the GPL assures that
patents cannot be used to render the program non-free.
The precise terms and conditions for copying, distribution and
modification follow.
TERMS AND CONDITIONS
0. Definitions.
"This License" refers to version 3 of the GNU General Public License.
"Copyright" also means copyright-like laws that apply to other kinds of
works, such as semiconductor masks.
"The Program" refers to any copyrightable work licensed under this
License. Each licensee is addressed as "you". "Licensees" and
"recipients" may be individuals or organizations.
To "modify" a work means to copy from or adapt all or part of the work
in a fashion requiring copyright permission, other than the making of an
exact copy. The resulting work is called a "modified version" of the
earlier work or a work "based on" the earlier work.
A "covered work" means either the unmodified Program or a work based
on the Program.
To "propagate" a work means to do anything with it that, without
permission, would make you directly or secondarily liable for
infringement under applicable copyright law, except executing it on a
computer or modifying a private copy. Propagation includes copying,
distribution (with or without modification), making available to the
public, and in some countries other activities as well.
To "convey" a work means any kind of propagation that enables other
parties to make or receive copies. Mere interaction with a user through
a computer network, with no transfer of a copy, is not conveying.
An interactive user interface displays "Appropriate Legal Notices"
to the extent that it includes a convenient and prominently visible
feature that (1) displays an appropriate copyright notice, and (2)
tells the user that there is no warranty for the work (except to the
extent that warranties are provided), that licensees may convey the
work under this License, and how to view a copy of this License. If
the interface presents a list of user commands or options, such as a
menu, a prominent item in the list meets this criterion.
1. Source Code.
The "source code" for a work means the preferred form of the work
for making modifications to it. "Object code" means any non-source
form of a work.
A "Standard Interface" means an interface that either is an official
standard defined by a recognized standards body, or, in the case of
interfaces specified for a particular programming language, one that
is widely used among developers working in that language.
The "System Libraries" of an executable work include anything, other
than the work as a whole, that (a) is included in the normal form of
packaging a Major Component, but which is not part of that Major
Component, and (b) serves only to enable use of the work with that
Major Component, or to implement a Standard Interface for which an
implementation is available to the public in source code form. A
"Major Component", in this context, means a major essential component
(kernel, window system, and so on) of the specific operating system
(if any) on which the executable work runs, or a compiler used to
produce the work, or an object code interpreter used to run it.
The "Corresponding Source" for a work in object code form means all
the source code needed to generate, install, and (for an executable
work) run the object code and to modify the work, including scripts to
control those activities. However, it does not include the work's
System Libraries, or general-purpose tools or generally available free
programs which are used unmodified in performing those activities but
which are not part of the work. For example, Corresponding Source
includes interface definition files associated with source files for
the work, and the source code for shared libraries and dynamically
linked subprograms that the work is specifically designed to require,
such as by intimate data communication or control flow between those
subprograms and other parts of the work.
The Corresponding Source need not include anything that users
can regenerate automatically from other parts of the Corresponding
Source.
The Corresponding Source for a work in source code form is that
same work.
2. Basic Permissions.
All rights granted under this License are granted for the term of
copyright on the Program, and are irrevocable provided the stated
conditions are met. This License explicitly affirms your unlimited
permission to run the unmodified Program. The output from running a
covered work is covered by this License only if the output, given its
content, constitutes a covered work. This License acknowledges your
rights of fair use or other equivalent, as provided by copyright law.
You may make, run and propagate covered works that you do not
convey, without conditions so long as your license otherwise remains
in force. You may convey covered works to others for the sole purpose
of having them make modifications exclusively for you, or provide you
with facilities for running those works, provided that you comply with
the terms of this License in conveying all material for which you do
not control copyright. Those thus making or running the covered works
for you must do so exclusively on your behalf, under your direction
and control, on terms that prohibit them from making any copies of
your copyrighted material outside their relationship with you.
Conveying under any other circumstances is permitted solely under
the conditions stated below. Sublicensing is not allowed; section 10
makes it unnecessary.
3. Protecting Users' Legal Rights From Anti-Circumvention Law.
No covered work shall be deemed part of an effective technological
measure under any applicable law fulfilling obligations under article
11 of the WIPO copyright treaty adopted on 20 December 1996, or
similar laws prohibiting or restricting circumvention of such
measures.
When you convey a covered work, you waive any legal power to forbid
circumvention of technological measures to the extent such circumvention
is effected by exercising rights under this License with respect to
the covered work, and you disclaim any intention to limit operation or
modification of the work as a means of enforcing, against the work's
users, your or third parties' legal rights to forbid circumvention of
technological measures.
4. Conveying Verbatim Copies.
You may convey verbatim copies of the Program's source code as you
receive it, in any medium, provided that you conspicuously and
appropriately publish on each copy an appropriate copyright notice;
keep intact all notices stating that this License and any
non-permissive terms added in accord with section 7 apply to the code;
keep intact all notices of the absence of any warranty; and give all
recipients a copy of this License along with the Program.
You may charge any price or no price for each copy that you convey,
and you may offer support or warranty protection for a fee.
5. Conveying Modified Source Versions.
You may convey a work based on the Program, or the modifications to
produce it from the Program, in the form of source code under the
terms of section 4, provided that you also meet all of these conditions:
a) The work must carry prominent notices stating that you modified
it, and giving a relevant date.
b) The work must carry prominent notices stating that it is
released under this License and any conditions added under section
7. This requirement modifies the requirement in section 4 to
"keep intact all notices".
c) You must license the entire work, as a whole, under this
License to anyone who comes into possession of a copy. This
License will therefore apply, along with any applicable section 7
additional terms, to the whole of the work, and all its parts,
regardless of how they are packaged. This License gives no
permission to license the work in any other way, but it does not
invalidate such permission if you have separately received it.
d) If the work has interactive user interfaces, each must display
Appropriate Legal Notices; however, if the Program has interactive
interfaces that do not display Appropriate Legal Notices, your
work need not make them do so.
A compilation of a covered work with other separate and independent
works, which are not by their nature extensions of the covered work,
and which are not combined with it such as to form a larger program,
in or on a volume of a storage or distribution medium, is called an
"aggregate" if the compilation and its resulting copyright are not
used to limit the access or legal rights of the compilation's users
beyond what the individual works permit. Inclusion of a covered work
in an aggregate does not cause this License to apply to the other
parts of the aggregate.
6. Conveying Non-Source Forms.
You may convey a covered work in object code form under the terms
of sections 4 and 5, provided that you also convey the
machine-readable Corresponding Source under the terms of this License,
in one of these ways:
a) Convey the object code in, or embodied in, a physical product
(including a physical distribution medium), accompanied by the
Corresponding Source fixed on a durable physical medium
customarily used for software interchange.
b) Convey the object code in, or embodied in, a physical product
(including a physical distribution medium), accompanied by a
written offer, valid for at least three years and valid for as
long as you offer spare parts or customer support for that product
model, to give anyone who possesses the object code either (1) a
copy of the Corresponding Source for all the software in the
product that is covered by this License, on a durable physical
medium customarily used for software interchange, for a price no
more than your reasonable cost of physically performing this
conveying of source, or (2) access to copy the
Corresponding Source from a network server at no charge.
c) Convey individual copies of the object code with a copy of the
written offer to provide the Corresponding Source. This
alternative is allowed only occasionally and noncommercially, and
only if you received the object code with such an offer, in accord
with subsection 6b.
d) Convey the object code by offering access from a designated
place (gratis or for a charge), and offer equivalent access to the
Corresponding Source in the same way through the same place at no
further charge. You need not require recipients to copy the
Corresponding Source along with the object code. If the place to
copy the object code is a network server, the Corresponding Source
may be on a different server (operated by you or a third party)
that supports equivalent copying facilities, provided you maintain
clear directions next to the object code saying where to find the
Corresponding Source. Regardless of what server hosts the
Corresponding Source, you remain obligated to ensure that it is
available for as long as needed to satisfy these requirements.
e) Convey the object code using peer-to-peer transmission, provided
you inform other peers where the object code and Corresponding
Source of the work are being offered to the general public at no
charge under subsection 6d.
A separable portion of the object code, whose source code is excluded
from the Corresponding Source as a System Library, need not be
included in conveying the object code work.
A "User Product" is either (1) a "consumer product", which means any
tangible personal property which is normally used for personal, family,
or household purposes, or (2) anything designed or sold for incorporation
into a dwelling. In determining whether a product is a consumer product,
doubtful cases shall be resolved in favor of coverage. For a particular
product received by a particular user, "normally used" refers to a
typical or common use of that class of product, regardless of the status
of the particular user or of the way in which the particular user
actually uses, or expects or is expected to use, the product. A product
is a consumer product regardless of whether the product has substantial
commercial, industrial or non-consumer uses, unless such uses represent
the only significant mode of use of the product.
"Installation Information" for a User Product means any methods,
procedures, authorization keys, or other information required to install
and execute modified versions of a covered work in that User Product from
a modified version of its Corresponding Source. The information must
suffice to ensure that the continued functioning of the modified object
code is in no case prevented or interfered with solely because
modification has been made.
If you convey an object code work under this section in, or with, or
specifically for use in, a User Product, and the conveying occurs as
part of a transaction in which the right of possession and use of the
User Product is transferred to the recipient in perpetuity or for a
fixed term (regardless of how the transaction is characterized), the
Corresponding Source conveyed under this section must be accompanied
by the Installation Information. But this requirement does not apply
if neither you nor any third party retains the ability to install
modified object code on the User Product (for example, the work has
been installed in ROM).
The requirement to provide Installation Information does not include a
requirement to continue to provide support service, warranty, or updates
for a work that has been modified or installed by the recipient, or for
the User Product in which it has been modified or installed. Access to a
network may be denied when the modification itself materially and
adversely affects the operation of the network or violates the rules and
protocols for communication across the network.
Corresponding Source conveyed, and Installation Information provided,
in accord with this section must be in a format that is publicly
documented (and with an implementation available to the public in
source code form), and must require no special password or key for
unpacking, reading or copying.
7. Additional Terms.
"Additional permissions" are terms that supplement the terms of this
License by making exceptions from one or more of its conditions.
Additional permissions that are applicable to the entire Program shall
be treated as though they were included in this License, to the extent
that they are valid under applicable law. If additional permissions
apply only to part of the Program, that part may be used separately
under those permissions, but the entire Program remains governed by
this License without regard to the additional permissions.
When you convey a copy of a covered work, you may at your option
remove any additional permissions from that copy, or from any part of
it. (Additional permissions may be written to require their own
removal in certain cases when you modify the work.) You may place
additional permissions on material, added by you to a covered work,
for which you have or can give appropriate copyright permission.
Notwithstanding any other provision of this License, for material you
add to a covered work, you may (if authorized by the copyright holders of
that material) supplement the terms of this License with terms:
a) Disclaiming warranty or limiting liability differently from the
terms of sections 15 and 16 of this License; or
b) Requiring preservation of specified reasonable legal notices or
author attributions in that material or in the Appropriate Legal
Notices displayed by works containing it; or
c) Prohibiting misrepresentation of the origin of that material, or
requiring that modified versions of such material be marked in
reasonable ways as different from the original version; or
d) Limiting the use for publicity purposes of names of licensors or
authors of the material; or
e) Declining to grant rights under trademark law for use of some
trade names, trademarks, or service marks; or
f) Requiring indemnification of licensors and authors of that
material by anyone who conveys the material (or modified versions of
it) with contractual assumptions of liability to the recipient, for
any liability that these contractual assumptions directly impose on
those licensors and authors.
All other non-permissive additional terms are considered "further
restrictions" within the meaning of section 10. If the Program as you
received it, or any part of it, contains a notice stating that it is
governed by this License along with a term that is a further
restriction, you may remove that term. If a license document contains
a further restriction but permits relicensing or conveying under this
License, you may add to a covered work material governed by the terms
of that license document, provided that the further restriction does
not survive such relicensing or conveying.
If you add terms to a covered work in accord with this section, you
must place, in the relevant source files, a statement of the
additional terms that apply to those files, or a notice indicating
where to find the applicable terms.
Additional terms, permissive or non-permissive, may be stated in the
form of a separately written license, or stated as exceptions;
the above requirements apply either way.
8. Termination.
You may not propagate or modify a covered work except as expressly
provided under this License. Any attempt otherwise to propagate or
modify it is void, and will automatically terminate your rights under
this License (including any patent licenses granted under the third
paragraph of section 11).
However, if you cease all violation of this License, then your
license from a particular copyright holder is reinstated (a)
provisionally, unless and until the copyright holder explicitly and
finally terminates your license, and (b) permanently, if the copyright
holder fails to notify you of the violation by some reasonable means
prior to 60 days after the cessation.
Moreover, your license from a particular copyright holder is
reinstated permanently if the copyright holder notifies you of the
violation by some reasonable means, this is the first time you have
received notice of violation of this License (for any work) from that
copyright holder, and you cure the violation prior to 30 days after
your receipt of the notice.
Termination of your rights under this section does not terminate the
licenses of parties who have received copies or rights from you under
this License. If your rights have been terminated and not permanently
reinstated, you do not qualify to receive new licenses for the same
material under section 10.
9. Acceptance Not Required for Having Copies.
You are not required to accept this License in order to receive or
run a copy of the Program. Ancillary propagation of a covered work
occurring solely as a consequence of using peer-to-peer transmission
to receive a copy likewise does not require acceptance. However,
nothing other than this License grants you permission to propagate or
modify any covered work. These actions infringe copyright if you do
not accept this License. Therefore, by modifying or propagating a
covered work, you indicate your acceptance of this License to do so.
10. Automatic Licensing of Downstream Recipients.
Each time you convey a covered work, the recipient automatically
receives a license from the original licensors, to run, modify and
propagate that work, subject to this License. You are not responsible
for enforcing compliance by third parties with this License.
An "entity transaction" is a transaction transferring control of an
organization, or substantially all assets of one, or subdividing an
organization, or merging organizations. If propagation of a covered
work results from an entity transaction, each party to that
transaction who receives a copy of the work also receives whatever
licenses to the work the party's predecessor in interest had or could
give under the previous paragraph, plus a right to possession of the
Corresponding Source of the work from the predecessor in interest, if
the predecessor has it or can get it with reasonable efforts.
You may not impose any further restrictions on the exercise of the
rights granted or affirmed under this License. For example, you may
not impose a license fee, royalty, or other charge for exercise of
rights granted under this License, and you may not initiate litigation
(including a cross-claim or counterclaim in a lawsuit) alleging that
any patent claim is infringed by making, using, selling, offering for
sale, or importing the Program or any portion of it.
11. Patents.
A "contributor" is a copyright holder who authorizes use under this
License of the Program or a work on which the Program is based. The
work thus licensed is called the contributor's "contributor version".
A contributor's "essential patent claims" are all patent claims
owned or controlled by the contributor, whether already acquired or
hereafter acquired, that would be infringed by some manner, permitted
by this License, of making, using, or selling its contributor version,
but do not include claims that would be infringed only as a
consequence of further modification of the contributor version. For
purposes of this definition, "control" includes the right to grant
patent sublicenses in a manner consistent with the requirements of
this License.
Each contributor grants you a non-exclusive, worldwide, royalty-free
patent license under the contributor's essential patent claims, to
make, use, sell, offer for sale, import and otherwise run, modify and
propagate the contents of its contributor version.
In the following three paragraphs, a "patent license" is any express
agreement or commitment, however denominated, not to enforce a patent
(such as an express permission to practice a patent or covenant not to
sue for patent infringement). To "grant" such a patent license to a
party means to make such an agreement or commitment not to enforce a
patent against the party.
If you convey a covered work, knowingly relying on a patent license,
and the Corresponding Source of the work is not available for anyone
to copy, free of charge and under the terms of this License, through a
publicly available network server or other readily accessible means,
then you must either (1) cause the Corresponding Source to be so
available, or (2) arrange to deprive yourself of the benefit of the
patent license for this particular work, or (3) arrange, in a manner
consistent with the requirements of this License, to extend the patent
license to downstream recipients. "Knowingly relying" means you have
actual knowledge that, but for the patent license, your conveying the
covered work in a country, or your recipient's use of the covered work
in a country, would infringe one or more identifiable patents in that
country that you have reason to believe are valid.
If, pursuant to or in connection with a single transaction or
arrangement, you convey, or propagate by procuring conveyance of, a
covered work, and grant a patent license to some of the parties
receiving the covered work authorizing them to use, propagate, modify
or convey a specific copy of the covered work, then the patent license
you grant is automatically extended to all recipients of the covered
work and works based on it.
A patent license is "discriminatory" if it does not include within
the scope of its coverage, prohibits the exercise of, or is
conditioned on the non-exercise of one or more of the rights that are
specifically granted under this License. You may not convey a covered
work if you are a party to an arrangement with a third party that is
in the business of distributing software, under which you make payment
to the third party based on the extent of your activity of conveying
the work, and under which the third party grants, to any of the
parties who would receive the covered work from you, a discriminatory
patent license (a) in connection with copies of the covered work
conveyed by you (or copies made from those copies), or (b) primarily
for and in connection with specific products or compilations that
contain the covered work, unless you entered into that arrangement,
or that patent license was granted, prior to 28 March 2007.
Nothing in this License shall be construed as excluding or limiting
any implied license or other defenses to infringement that may
otherwise be available to you under applicable patent law.
12. No Surrender of Others' Freedom.
If conditions are imposed on you (whether by court order, agreement or
otherwise) that contradict the conditions of this License, they do not
excuse you from the conditions of this License. If you cannot convey a
covered work so as to satisfy simultaneously your obligations under this
License and any other pertinent obligations, then as a consequence you may
not convey it at all. For example, if you agree to terms that obligate you
to collect a royalty for further conveying from those to whom you convey
the Program, the only way you could satisfy both those terms and this
License would be to refrain entirely from conveying the Program.
13. Use with the GNU Affero General Public License.
Notwithstanding any other provision of this License, you have
permission to link or combine any covered work with a work licensed
under version 3 of the GNU Affero General Public License into a single
combined work, and to convey the resulting work. The terms of this
License will continue to apply to the part which is the covered work,
but the special requirements of the GNU Affero General Public License,
section 13, concerning interaction through a network will apply to the
combination as such.
14. Revised Versions of this License.
The Free Software Foundation may publish revised and/or new versions of
the GNU General Public License from time to time. Such new versions will
be similar in spirit to the present version, but may differ in detail to
address new problems or concerns.
Each version is given a distinguishing version number. If the
Program specifies that a certain numbered version of the GNU General
Public License "or any later version" applies to it, you have the
option of following the terms and conditions either of that numbered
version or of any later version published by the Free Software
Foundation. If the Program does not specify a version number of the
GNU General Public License, you may choose any version ever published
by the Free Software Foundation.
If the Program specifies that a proxy can decide which future
versions of the GNU General Public License can be used, that proxy's
public statement of acceptance of a version permanently authorizes you
to choose that version for the Program.
Later license versions may give you additional or different
permissions. However, no additional obligations are imposed on any
author or copyright holder as a result of your choosing to follow a
later version.
15. Disclaimer of Warranty.
THERE IS NO WARRANTY FOR THE PROGRAM, TO THE EXTENT PERMITTED BY
APPLICABLE LAW. EXCEPT WHEN OTHERWISE STATED IN WRITING THE COPYRIGHT
HOLDERS AND/OR OTHER PARTIES PROVIDE THE PROGRAM "AS IS" WITHOUT WARRANTY
OF ANY KIND, EITHER EXPRESSED OR IMPLIED, INCLUDING, BUT NOT LIMITED TO,
THE IMPLIED WARRANTIES OF MERCHANTABILITY AND FITNESS FOR A PARTICULAR
PURPOSE. THE ENTIRE RISK AS TO THE QUALITY AND PERFORMANCE OF THE PROGRAM
IS WITH YOU. SHOULD THE PROGRAM PROVE DEFECTIVE, YOU ASSUME THE COST OF
ALL NECESSARY SERVICING, REPAIR OR CORRECTION.
16. Limitation of Liability.
IN NO EVENT UNLESS REQUIRED BY APPLICABLE LAW OR AGREED TO IN WRITING
WILL ANY COPYRIGHT HOLDER, OR ANY OTHER PARTY WHO MODIFIES AND/OR CONVEYS
THE PROGRAM AS PERMITTED ABOVE, BE LIABLE TO YOU FOR DAMAGES, INCLUDING ANY
GENERAL, SPECIAL, INCIDENTAL OR CONSEQUENTIAL DAMAGES ARISING OUT OF THE
USE OR INABILITY TO USE THE PROGRAM (INCLUDING BUT NOT LIMITED TO LOSS OF
DATA OR DATA BEING RENDERED INACCURATE OR LOSSES SUSTAINED BY YOU OR THIRD
PARTIES OR A FAILURE OF THE PROGRAM TO OPERATE WITH ANY OTHER PROGRAMS),
EVEN IF SUCH HOLDER OR OTHER PARTY HAS BEEN ADVISED OF THE POSSIBILITY OF
SUCH DAMAGES.
17. Interpretation of Sections 15 and 16.
If the disclaimer of warranty and limitation of liability provided
above cannot be given local legal effect according to their terms,
reviewing courts shall apply local law that most closely approximates
an absolute waiver of all civil liability in connection with the
Program, unless a warranty or assumption of liability accompanies a
copy of the Program in return for a fee.
END OF TERMS AND CONDITIONS
How to Apply These Terms to Your New Programs
If you develop a new program, and you want it to be of the greatest
possible use to the public, the best way to achieve this is to make it
free software which everyone can redistribute and change under these terms.
To do so, attach the following notices to the program. It is safest
to attach them to the start of each source file to most effectively
state the exclusion of warranty; and each file should have at least
the "copyright" line and a pointer to where the full notice is found.
<one line to give the program's name and a brief idea of what it does.>
Copyright (C) <year> <name of author>
This program is free software: you can redistribute it and/or modify
it under the terms of the GNU General Public License as published by
the Free Software Foundation, either version 3 of the License, or
(at your option) any later version.
This program is distributed in the hope that it will be useful,
but WITHOUT ANY WARRANTY; without even the implied warranty of
MERCHANTABILITY or FITNESS FOR A PARTICULAR PURPOSE. See the
GNU General Public License for more details.
You should have received a copy of the GNU General Public License
along with this program. If not, see <http://www.gnu.org/licenses/>.
Also add information on how to contact you by electronic and paper mail.
If the program does terminal interaction, make it output a short
notice like this when it starts in an interactive mode:
<program> Copyright (C) <year> <name of author>
This program comes with ABSOLUTELY NO WARRANTY; for details type `show w'.
This is free software, and you are welcome to redistribute it
under certain conditions; type `show c' for details.
The hypothetical commands `show w' and `show c' should show the appropriate
parts of the General Public License. Of course, your program's commands
might be different; for a GUI interface, you would use an "about box".
You should also get your employer (if you work as a programmer) or school,
if any, to sign a "copyright disclaimer" for the program, if necessary.
For more information on this, and how to apply and follow the GNU GPL, see
<http://www.gnu.org/licenses/>.
The GNU General Public License does not permit incorporating your program
into proprietary programs. If your program is a subroutine library, you
may consider it more useful to permit linking proprietary applications with
the library. If this is what you want to do, use the GNU Lesser General
Public License instead of this License. But first, please read
<http://www.gnu.org/philosophy/why-not-lgpl.html>.

## Sheet: GNU LesserGeneralPublicLicense
GNU LESSER GENERAL PUBLIC LICENSE
Version 3, 29 June 2007
Copyright (C) 2007 Free Software Foundation, Inc. <http://fsf.org/>
Everyone is permitted to copy and distribute verbatim copies
of this license document, but changing it is not allowed.
This version of the GNU Lesser General Public License incorporates
the terms and conditions of version 3 of the GNU General Public
License, supplemented by the additional permissions listed below.
0. Additional Definitions.
As used herein, "this License" refers to version 3 of the GNU Lesser
General Public License, and the "GNU GPL" refers to version 3 of the GNU
General Public License.
"The Library" refers to a covered work governed by this License,
other than an Application or a Combined Work as defined below.
An "Application" is any work that makes use of an interface provided
by the Library, but which is not otherwise based on the Library.
Defining a subclass of a class defined by the Library is deemed a mode
of using an interface provided by the Library.
A "Combined Work" is a work produced by combining or linking an
Application with the Library. The particular version of the Library
with which the Combined Work was made is also called the "Linked
Version".
The "Minimal Corresponding Source" for a Combined Work means the
Corresponding Source for the Combined Work, excluding any source code
for portions of the Combined Work that, considered in isolation, are
based on the Application, and not on the Linked Version.
The "Corresponding Application Code" for a Combined Work means the
object code and/or source code for the Application, including any data
and utility programs needed for reproducing the Combined Work from the
Application, but excluding the System Libraries of the Combined Work.
1. Exception to Section 3 of the GNU GPL.
You may convey a covered work under sections 3 and 4 of this License
without being bound by section 3 of the GNU GPL.
2. Conveying Modified Versions.
If you modify a copy of the Library, and, in your modifications, a
facility refers to a function or data to be supplied by an Application
that uses the facility (other than as an argument passed when the
facility is invoked), then you may convey a copy of the modified
version:
a) under this License, provided that you make a good faith effort to
ensure that, in the event an Application does not supply the
function or data, the facility still operates, and performs
whatever part of its purpose remains meaningful, or
b) under the GNU GPL, with none of the additional permissions of
this License applicable to that copy.
3. Object Code Incorporating Material from Library Header Files.
The object code form of an Application may incorporate material from
a header file that is part of the Library. You may convey such object
code under terms of your choice, provided that, if the incorporated
material is not limited to numerical parameters, data structure
layouts and accessors, or small macros, inline functions and templates
(ten or fewer lines in length), you do both of the following:
a) Give prominent notice with each copy of the object code that the
Library is used in it and that the Library and its use are
covered by this License.
b) Accompany the object code with a copy of the GNU GPL and this license
document.
4. Combined Works.
You may convey a Combined Work under terms of your choice that,
taken together, effectively do not restrict modification of the
portions of the Library contained in the Combined Work and reverse
engineering for debugging such modifications, if you also do each of
the following:
a) Give prominent notice with each copy of the Combined Work that
the Library is used in it and that the Library and its use are
covered by this License.
b) Accompany the Combined Work with a copy of the GNU GPL and this license
document.
c) For a Combined Work that displays copyright notices during
execution, include the copyright notice for the Library among
these notices, as well as a reference directing the user to the
copies of the GNU GPL and this license document.
d) Do one of the following:
0) Convey the Minimal Corresponding Source under the terms of this
License, and the Corresponding Application Code in a form
suitable for, and under terms that permit, the user to
recombine or relink the Application with a modified version of
the Linked Version to produce a modified Combined Work, in the
manner specified by section 6 of the GNU GPL for conveying
Corresponding Source.
1) Use a suitable shared library mechanism for linking with the
Library. A suitable mechanism is one that (a) uses at run time
a copy of the Library already present on the user's computer
system, and (b) will operate properly with a modified version
of the Library that is interface-compatible with the Linked
Version.
e) Provide Installation Information, but only if you would otherwise
be required to provide such information under section 6 of the
GNU GPL, and only to the extent that such information is
necessary to install and execute a modified version of the
Combined Work produced by recombining or relinking the
Application with a modified version of the Linked Version. (If
you use option 4d0, the Installation Information must accompany
the Minimal Corresponding Source and Corresponding Application
Code. If you use option 4d1, you must provide the Installation
Information in the manner specified by section 6 of the GNU GPL
for conveying Corresponding Source.)
5. Combined Libraries.
You may place library facilities that are a work based on the
Library side by side in a single library together with other library
facilities that are not Applications and are not covered by this
License, and convey such a combined library under terms of your
choice, if you do both of the following:
a) Accompany the combined library with a copy of the same work based
on the Library, uncombined with any other library facilities,
conveyed under the terms of this License.
b) Give prominent notice with the combined library that part of it
is a work based on the Library, and explaining where to find the
accompanying uncombined form of the same work.
6. Revised Versions of the GNU Lesser General Public License.
The Free Software Foundation may publish revised and/or new versions
of the GNU Lesser General Public License from time to time. Such new
versions will be similar in spirit to the present version, but may
differ in detail to address new problems or concerns.
Each version is given a distinguishing version number. If the
Library as you received it specifies that a certain numbered version
of the GNU Lesser General Public License "or any later version"
applies to it, you have the option of following the terms and
conditions either of that published version or of any later version
published by the Free Software Foundation. If the Library as you
received it does not specify a version number of the GNU Lesser
General Public License, you may choose any version of the GNU Lesser
General Public License ever published by the Free Software Foundation.
If the Library as you received it specifies that a proxy can decide
whether future versions of the GNU Lesser General Public License shall
apply, that proxy's public statement of acceptance of any version is
permanent authorization for you to choose that version for the
Library.
