# Supplementary material for: Tools for T-RFLP data analysis using Excel
Source: BMC Bioinformatics. 2014 Nov 8;15(1):361. doi: 10.1186/s12859-014-0361-7 (PMC4228162; doi:10.1186/s12859-014-0361-7)
Supplement: Additional file 2: — Supporting data. [file 12859_2014_361_MOESM2_ESM.xls]

## Sheet: Supporting data
Supporting data
Fredriksson et al. - Tools for T-RFLP data analysis using Excel
BMC Bioinformatics, 2014
Data is provided in the following form, as exported from the GeneMapper software (Applied Biosystems).
Sample name	Sample_1	Sample_2	…	Sample_n
Allele 1
Allele 2
…
Allele n
Size 1
Size 2
…
Size n
Height 1
Height 2
…
Height n
Peak area 1
Peak area 2
…
Peak area n

## Sheet: Time series
Sample name	Sample1_PCR1	Sample1_PCR2	Sample2_PCR1	Sample2_PCR2	Sample3_PCR1	Sample3_PCR2	Sample4_PCR1	Sample4_PCR2	Sample5_PCR1	Sample5_PCR2	Sample6_PCR1	Sample6_PCR2	Sample7_PCR1	Sample7_PCR2	Sample8_PCR1	Sample8_PCR2	Sample9_PCR1	Sample9_PCR2	Sample10_PCR1	Sample10_PCR2	Sample11_PCR1	Sample11_PCR2	Sample12_PCR1	Sample12_PCR2	Sample13_PCR1	Sample13_PCR2	Sample14_PCR1	Sample14_PCR2	Sample15_PCR1	Sample15_PCR2	Sample16_PCR1	Sample16_PCR2	Sample17_PCR1	Sample17_PCR2	Sample18_PCR1	Sample18_PCR2	Sample19_PCR1	Sample19_PCR2	Sample20_PCR1	Sample20_PCR2	Sample21_PCR1	Sample21_PCR2	Sample22_PCR1	Sample22_PCR2	Sample23_PCR1	Sample23_PCR2	Sample24_PCR1	Sample24_PCR2	Sample25_PCR1
Allele 1	0	0	1	1	1	0	1	0	1	1	1	1	1	1	1	1	1	1	1	1	1	1	0	0	1	1	1	1	1	1	1	1	0	0	0	0	1	0	0	0	1	0	1	1	0	0	0	0	0
Allele 2	0	1	1	0	0	0	0	0	0	0	1	0	0	0	0	0	0	0	1	1	1	0	0	0	0	0	1	0	1	0	0	0	0	0	0	0	0	0	0	0	0	0	0	0	0	0	0	0	0
Allele 3	0	0	0	0	0	0	0	0	0	0	0	0	0	0	0	0	0	0	0	0	1	0	0	0	0	0	1	0	0	0	0	0	0	0	0	0	0	0	0	0	0	0	0	0	0	0	0	0	0
Allele 4	0	0	0	0	0	0	0	0	0	0	0	0	0	0	0	0	1	0	0	0	1	0	0	0	0	0	0	0	0	0	0	0	0	0	0	0	0	0	0	0	0	0	0	0	0	0	0	0	0
Allele 5	0	0	0	0	1	0	0	0	1	0	1	1	1	1	1	0	1	1	1	1	1	1	0	0	0	1	1	1	1	1	1	1	0	0	1	0	1	0	1	0	1	0	1	1	0	0	0	0	0
Allele 6	0	0	0	0	0	0	0	0	0	0	0	0	0	0	0	0	0	0	1	1	0	0	0	0	0	0	0	0	0	0	0	0	0	0	0	0	0	0	0	0	0	0	0	0	0	0	0	0	0
Allele 7	0	0	0	0	0	0	0	0	0	0	0	0	0	0	0	0	0	0	0	0	0	0	0	0	0	0	0	0	0	0	0	0	0	0	0	0	0	0	0	0	0	1	0	0	0	0	0	0	0
Allele 8	0	0	0	0	0	0	0	0	0	0	0	0	0	0	0	0	0	0	0	0	0	0	0	0	0	1	1	0	0	0	1	1	0	0	0	0	0	0	0	0	1	0	1	1	0	0	0	0	0
Allele 9	0	0	0	0	0	0	0	0	0	0	0	0	0	0	0	0	0	0	1	1	1	1	0	0	0	0	0	0	0	0	0	0	0	0	0	0	0	0	0	0	0	0	0	0	0	0	0	0	0
Allele 10	0	0	0	0	0	0	0	0	0	0	0	0	0	0	0	0	0	0	1	1	0	0	0	0	0	0	0	0	0	0	0	0	0	0	0	0	0	0	1	0	0	0	0	0	0	0	0	0	0
Allele 11	0	0	0	0	0	0	0	0	0	0	0	0	0	0	0	0	0	0	1	1	1	0	0	0	0	0	0	0	0	0	0	0	0	0	0	0	0	0	0	0	0	0	0	0	0	0	0	0	0
Allele 12	1	1	1	1	1	0	1	0	1	1	0	0	1	1	1	1	1	1	0	0	1	1	0	0	0	0	0	0	0	0	0	0	0	0	0	0	0	0	0	0	0	0	0	0	0	0	0	0	0
Allele 13	0	1	0	0	0	0	0	0	0	0	1	0	0	0	0	0	0	0	0	0	0	0	0	0	0	0	0	0	0	0	0	0	0	0	0	0	0	0	0	0	0	0	0	0	0	0	0	0	0
Allele 14	0	1	0	0	0	0	0	0	0	0	1	0	0	0	0	0	1	0	0	1	0	0	0	0	0	0	0	0	0	0	1	0	0	0	0	0	0	0	1	0	0	0	0	0	0	0	0	0	0
Allele 15	0	0	0	0	0	0	0	0	0	0	0	0	0	0	1	0	0	0	0	1	1	0	0	0	1	1	1	0	0	0	1	0	1	0	1	0	0	0	0	0	1	1	1	1	0	0	0	0	0
Allele 16	0	0	0	0	0	0	0	0	0	0	0	0	0	0	0	0	0	0	0	0	0	0	0	0	0	0	0	0	0	0	1	1	0	0	0	0	1	1	1	1	0	0	0	0	1	0	1	1	0
Allele 17	0	0	0	0	0	0	0	0	0	0	0	0	1	1	0	0	0	0	1	1	1	1	1	1	1	1	1	0	0	0	1	1	1	0	1	0	1	1	1	1	0	1	0	0	0	0	1	0	0
Allele 18	0	0	1	1	1	1	1	0	1	0	0	0	0	0	0	0	0	0	0	0	0	0	0	0	0	0	0	0	0	0	0	0	0	0	0	0	0	0	0	0	0	0	1	1	0	0	1	1	0
Allele 19	1	1	1	1	1	1	1	1	1	1	1	1	1	1	1	1	1	1	1	1	1	1	1	0	1	1	1	1	1	1	1	1	1	1	1	1	1	1	1	0	1	1	1	1	1	0	1	1	0
Allele 20	1	1	1	1	0	0	1	1	1	1	1	0	0	0	0	1	1	1	1	1	1	0	0	0	1	1	1	0	1	1	1	1	0	0	1	0	1	0	0	0	0	0	1	1	1	0	0	1	0
Allele 21	0	0	0	0	1	1	0	0	0	0	0	0	1	1	1	0	0	0	0	0	0	1	0	0	0	0	0	0	0	0	0	0	0	0	0	0	0	1	1	1	0	0	0	0	0	0	1	0	0
Allele 22	1	1	0	0	0	0	0	0	0	0	0	0	0	0	0	0	0	0	0	1	1	1	0	0	0	0	0	0	0	0	0	0	0	0	0	0	0	0	0	0	0	0	0	0	0	0	0	0	0
Allele 23	0	0	1	1	0	0	1	1	0	0	0	1	0	0	0	0	1	1	1	1	0	0	0	0	1	1	0	0	0	0	0	0	0	0	0	0	0	0	0	0	0	0	0	0	0	0	0	0	0
Allele 24	0	0	0	0	0	0	0	0	0	0	0	0	0	1	0	1	0	0	0	0	1	1	0	0	0	0	0	1	1	1	1	1	0	1	0	1	1	1	0	0	0	1	1	1	0	0	0	0	1
Allele 25	1	1	1	1	1	1	1	1	1	1	1	1	1	1	1	1	1	1	1	1	1	1	1	1	1	1	1	0	1	1	1	1	1	0	1	0	1	1	1	1	1	0	0	0	1	1	1	1	0
Allele 26	0	0	0	0	0	0	0	0	0	0	1	0	1	1	1	0	1	1	1	1	1	1	0	0	1	1	1	0	1	1	1	1	1	0	0	0	0	0	0	0	0	0	0	0	1	0	0	0	1
Allele 27	0	0	0	0	0	0	0	0	0	0	0	0	1	1	1	1	0	0	0	1	0	0	0	0	0	0	0	0	0	0	0	0	0	0	0	0	0	0	0	0	0	0	0	0	0	0	0	0	0
Allele 28	0	0	0	0	0	0	0	0	0	0	0	0	0	0	0	0	0	0	0	0	1	0	0	0	0	0	0	0	0	0	0	0	0	0	0	0	0	0	0	0	0	0	0	0	0	0	0	0	1
Allele 29	1	1	1	1	1	1	1	1	1	1	1	1	0	0	0	1	1	1	1	1	0	1	0	1	1	1	1	1	0	0	1	1	1	1	1	1	1	1	1	1	0	1	0	1	1	1	1	1	1
Allele 30	0	0	0	0	0	0	0	0	0	0	0	0	1	1	1	0	0	0	0	0	1	0	1	0	0	0	0	0	1	1	0	0	0	0	0	0	0	0	0	0	1	1	0	1	0	0	0	0	0
Allele 31	0	0	0	1	1	0	1	0	1	0	0	0	1	1	1	0	1	0	1	0	1	0	0	0	0	0	1	0	1	1	1	0	0	0	0	0	1	0	1	1	0	0	1	0	1	1	1	1	1
Allele 32	1	1	1	1	0	0	1	0	1	1	1	1	0	0	0	0	1	1	1	1	0	0	0	0	1	1	1	1	0	0	0	0	1	0	0	0	0	0	0	0	1	1	1	1	0	0	1	0	0
Allele 33	0	0	0	0	1	1	0	1	0	0	0	0	1	1	1	1	0	0	0	0	1	1	0	0	0	0	0	0	1	1	1	1	0	0	0	0	1	1	1	0	0	0	0	0	0	0	0	1	1
Allele 34	0	0	0	0	0	0	0	0	0	0	0	0	0	0	1	0	0	0	1	1	1	1	0	0	0	0	1	0	0	0	1	1	0	0	0	0	1	0	1	0	0	0	0	0	0	0	0	0	1
Allele 35	0	0	1	0	1	0	1	1	1	1	1	1	0	1	1	1	1	1	1	1	0	1	0	0	0	0	0	0	1	1	0	0	0	0	0	0	0	0	1	0	0	0	0	0	0	0	0	0	1
Allele 36	0	0	0	0	0	0	0	0	0	0	0	0	0	0	0	0	0	0	0	0	1	0	0	0	0	0	0	0	0	0	0	0	0	0	0	0	0	0	0	0	0	0	0	0	0	0	0	0	0
Allele 37	1	1	1	1	1	1	1	1	1	1	1	1	1	1	1	1	1	1	1	1	1	1	0	0	1	1	1	1	1	1	1	1	1	0	1	1	1	1	1	1	1	1	1	1	1	1	1	1	0
Allele 38	0	0	0	0	0	0	0	0	0	0	0	0	0	0	0	0	0	0	0	0	1	0	0	0	0	0	0	0	0	0	0	0	0	0	0	0	0	0	0	0	0	0	0	0	0	0	0	0	0
Allele 39	0	0	0	0	0	0	1	0	0	0	0	0	0	0	0	0	0	0	0	0	0	0	0	0	0	0	0	0	1	1	0	0	0	0	0	0	1	0	1	0	0	0	0	0	0	0	0	0	0
Allele 40	0	0	0	0	0	0	0	0	0	0	0	0	0	0	0	0	0	0	0	0	1	0	0	0	0	0	0	0	0	0	0	0	0	0	0	0	0	0	0	0	0	0	0	0	0	0	0	0	0
Allele 41	0	0	0	0	0	0	0	0	0	0	0	0	0	0	0	0	0	0	1	1	1	0	0	0	0	0	0	0	0	0	0	0	0	0	0	0	0	0	0	0	0	0	0	0	0	0	0	0	0
Allele 42	1	0	0	0	0	0	0	0	0	0	0	0	0	0	0	0	0	0	1	1	1	0	0	0	0	0	0	0	0	0	0	0	0	0	0	0	0	0	0	0	0	0	0	0	0	0	0	0	0
Allele 43	0	0	0	0	0	0	1	0	0	0	0	0	0	0	0	0	0	0	1	1	0	0	0	0	0	0	0	0	1	1	1	1	0	0	0	0	0	0	1	0	0	0	0	0	0	0	0	0	1
Allele 44	0	0	0	0	0	0	0	0	0	0	0	0	0	0	0	0	0	0	0	0	1	0	0	0	0	0	0	0	0	0	0	0	0	0	0	0	0	0	0	0	0	0	0	0	0	0	0	0	0
Allele 45	0	0	0	0	0	0	0	0	0	0	0	0	0	0	1	0	0	0	1	1	1	0	0	0	0	0	0	0	0	0	0	0	0	0	0	0	0	0	0	0	0	0	0	0	0	0	0	0	0
Allele 46	1	1	1	1	1	1	1	1	1	1	1	1	1	1	1	1	1	1	1	1	1	1	1	1	1	1	1	1	1	1	1	1	1	1	1	1	1	1	1	1	1	1	1	1	1	1	1	1	0
Allele 47	0	0	0	0	0	0	0	0	0	0	0	0	0	0	0	0	0	0	0	0	1	0	1	1	0	1	0	0	1	1	0	0	1	1	1	0	1	1	1	1	0	1	0	0	0	0	0	0	0
Allele 48	0	0	0	0	0	0	0	0	0	0	0	0	0	0	0	0	0	0	0	0	0	0	0	0	0	0	0	0	0	0	0	0	0	1	0	0	0	0	0	0	0	0	0	0	0	0	0	0	0
Allele 49	1	0	1	1	0	0	1	0	1	0	0	0	0	0	0	0	0	0	0	0	0	0	0	0	0	0	0	0	0	0	0	0	0	0	0	0	0	0	0	0	0	0	0	1	1	1	0	0	0
Allele 50	0	0	0	0	0	0	0	1	0	0	0	0	0	0	0	0	0	0	0	0	0	0	0	0	0	0	0	0	0	0	0	0	0	0	0	0	0	0	1	0	0	0	0	0	0	0	0	0	0
Allele 51	1	1	1	1	1	1	1	1	1	1	1	1	1	1	1	1	1	1	1	1	1	1	1	1	1	1	1	1	1	1	1	1	1	1	1	1	1	1	1	1	1	1	1	1	1	1	1	1	0
Allele 52	1	1	1	1	0	1	1	1	1	1	1	1	1	1	1	1	1	1	1	1	1	1	1	1	1	1	1	1	1	1	1	1	1	1	1	1	1	1	1	1	1	0	0	0	1	1	0	0	0
Allele 53	1	1	1	1	1	1	1	1	1	1	1	1	1	1	1	1	1	1	1	1	1	1	0	0	0	0	0	0	0	0	1	0	0	1	0	0	1	1	0	0	1	0	1	1	1	1	1	1	0
Allele 54	0	0	0	0	0	0	0	0	0	0	0	0	0	0	0	0	0	0	0	0	1	1	1	1	1	1	1	1	1	1	1	1	1	0	1	1	1	1	1	1	0	1	0	0	1	1	0	0	1
Allele 55	1	1	1	1	0	0	1	1	1	1	1	1	0	0	0	0	0	0	1	1	0	0	1	0	0	1	1	0	0	0	0	1	1	0	0	0	0	0	0	1	0	1	1	1	1	1	1	1	1
Allele 56	0	0	0	0	1	1	0	0	0	0	0	0	1	1	1	0	0	0	0	0	1	1	0	0	0	0	0	0	1	1	1	0	0	0	0	1	1	1	1	0	0	0	0	0	0	0	0	0	1
Allele 57	1	0	1	1	0	0	0	0	0	0	0	1	0	0	0	0	0	0	1	1	0	0	0	0	1	1	0	1	0	0	0	0	1	0	1	0	0	0	0	0	0	0	0	0	0	0	0	0	0
Allele 58	0	1	0	0	0	1	1	0	1	1	1	0	0	0	0	0	1	1	0	0	0	0	0	0	0	0	1	0	0	1	0	1	0	0	0	0	1	1	1	0	0	0	0	0	0	0	0	0	1
Allele 59	0	0	0	0	1	0	0	1	0	0	0	0	1	1	1	1	0	0	0	0	1	1	1	1	0	0	0	0	1	0	1	0	0	0	0	0	0	0	0	0	0	0	0	0	0	0	0	0	0
Allele 60	0	0	0	0	0	0	0	0	0	0	0	0	0	0	0	1	0	0	0	0	0	0	0	0	0	0	0	0	0	0	0	0	0	1	0	0	0	0	0	0	0	0	0	0	0	0	0	0	0
Allele 61	0	0	0	0	0	0	0	0	0	0	1	0	0	0	0	0	0	0	0	0	0	0	0	0	0	0	0	0	0	0	0	0	0	0	0	0	0	0	0	0	0	0	0	0	0	0	1	0	1
Allele 62	0	0	0	0	0	0	0	0	0	0	0	0	0	0	0	0	0	0	0	0	0	0	0	0	0	0	1	0	0	1	0	0	0	0	0	0	0	1	0	0	0	0	0	0	0	0	0	1	0
Allele 63	0	0	0	0	0	1	0	0	0	0	0	0	0	0	0	0	0	0	0	0	0	0	0	0	0	0	0	0	0	0	0	0	0	0	0	0	0	0	0	0	0	0	0	0	0	0	0	0	0
Allele 64	0	0	0	1	0	0	1	0	0	0	0	0	0	0	1	1	0	0	0	1	0	0	0	0	0	1	0	0	1	0	0	0	0	0	0	0	0	0	0	0	0	0	0	0	1	0	0	0	0
Allele 65	0	0	0	0	0	0	0	0	1	0	0	1	0	0	0	0	0	0	0	0	0	0	1	1	0	0	0	0	0	0	0	0	0	0	0	0	0	0	0	0	0	1	0	0	0	0	0	0	0
Allele 66	0	0	1	0	0	0	0	0	0	0	0	0	0	0	0	0	0	0	0	0	0	0	0	0	0	0	0	0	0	0	0	0	0	0	0	0	0	0	0	0	0	0	0	0	0	0	0	0	1
Allele 67	0	0	0	0	0	0	0	1	0	0	0	0	0	1	0	0	0	0	1	0	0	0	0	0	0	0	0	0	0	0	0	0	0	0	0	0	0	0	1	1	0	0	0	0	0	0	0	0	0
Allele 68	0	0	0	0	0	0	0	0	0	0	0	0	0	0	1	0	0	0	0	0	0	0	0	0	0	0	0	0	0	0	0	0	0	0	0	0	0	0	0	0	0	0	0	0	0	0	0	0	0
Allele 69	0	0	0	0	0	0	0	0	0	0	0	0	0	0	0	0	0	0	0	0	0	0	0	0	0	0	0	0	0	0	0	0	0	0	0	0	0	0	0	1	1	0	1	0	0	0	1	0	1
Allele 70	1	1	1	1	1	1	1	1	1	1	1	1	1	1	1	1	1	1	1	1	1	1	1	1	1	1	1	1	1	1	1	1	1	1	1	1	1	1	1	1	1	1	1	1	1	1	1	1	0
Allele 71	0	0	0	0	0	0	0	0	0	0	0	0	0	0	0	0	0	0	0	0	0	0	0	0	0	0	0	0	0	0	0	0	0	0	0	0	0	0	0	0	0	0	0	0	0	0	0	0	0
Allele 72	0	0	0	0	0	0	0	0	0	1	0	0	0	0	0	0	0	0	0	0	0	1	0	0	0	0	0	0	0	0	0	0	0	0	0	0	0	0	0	0	0	0	0	0	0	0	0	0	0
Allele 73	0	1	1	1	1	1	1	1	1	1	0	0	1	1	1	1	1	1	1	1	1	0	0	0	1	1	1	0	0	1	1	1	0	0	1	1	1	0	0	0	0	0	1	0	0	0	0	0	1
Allele 74	0	0	0	0	0	0	0	0	0	0	1	0	0	0	0	0	0	0	0	0	0	1	0	0	1	0	0	0	0	0	0	0	0	0	0	0	0	0	0	0	0	0	0	0	0	0	0	0	0
Allele 75	0	0	0	0	0	0	0	1	0	0	0	0	0	0	1	0	0	0	0	0	0	0	0	0	0	0	0	0	0	0	0	0	0	0	0	0	0	0	0	0	0	0	0	0	0	0	0	0	1
Allele 76	1	1	1	1	1	0	1	0	0	1	0	1	0	0	0	0	0	0	0	0	0	0	0	0	1	1	0	0	0	0	0	0	0	0	1	1	0	0	0	0	1	1	1	1	0	0	1	1	0
Allele 77	0	0	0	0	0	1	0	1	1	0	1	0	1	1	0	0	1	1	1	1	1	1	0	0	0	0	1	0	0	0	1	1	1	0	0	0	1	1	1	0	0	0	0	0	1	0	0	0	0
Allele 78	0	0	0	1	0	0	0	0	0	0	0	0	0	0	1	1	0	0	0	1	0	0	0	0	0	0	0	0	1	1	0	0	0	0	0	0	0	0	0	1	0	0	0	0	0	0	1	0	1
Allele 79	1	1	1	0	1	1	1	1	1	1	1	0	1	1	1	0	1	0	0	0	1	1	0	0	1	1	1	0	0	0	1	1	0	0	0	0	1	1	1	1	1	1	1	1	1	0	1	1	0
Allele 80	0	0	1	1	0	0	0	0	0	0	0	1	0	0	0	0	1	1	0	1	0	0	0	1	0	0	1	0	0	0	0	1	0	1	1	1	0	0	0	0	0	0	0	0	0	0	0	0	0
Allele 81	1	1	0	0	0	0	0	0	1	1	1	0	0	0	0	0	1	1	1	0	0	0	0	0	1	1	1	0	0	0	0	0	1	0	0	0	0	0	1	0	0	0	0	0	0	0	0	0	0
Allele 82	0	0	0	0	0	0	1	1	0	0	0	0	0	0	0	1	0	0	0	0	0	0	0	0	0	0	0	0	0	0	0	1	0	0	0	0	0	1	1	0	0	0	0	0	0	0	0	0	0
Allele 83	0	0	0	0	1	0	0	0	0	0	0	0	1	1	1	0	0	0	0	0	1	1	1	1	0	0	0	0	1	1	1	0	0	0	0	0	1	0	0	0	0	0	0	0	0	0	0	0	0
Allele 84	1	0	1	1	1	0	0	0	1	0	0	1	0	0	0	0	1	0	0	0	0	0	0	0	0	0	0	0	0	0	0	0	0	0	0	0	0	0	1	0	1	1	1	1	1	0	1	1	1
Allele 85	0	0	0	0	0	0	1	1	0	0	0	0	1	1	1	0	0	0	0	0	1	1	0	0	0	0	1	0	1	1	1	0	0	0	0	0	1	1	0	1	0	0	0	0	0	1	0	0	0
Allele 86	0	0	0	0	0	0	0	0	0	0	0	0	0	0	0	0	0	0	1	1	0	0	0	0	1	0	1	0	0	0	0	1	1	0	0	0	0	0	0	0	0	0	0	0	0	0	0	0	0
Allele 87	0	0	0	0	0	0	0	0	0	0	1	0	1	1	1	0	0	0	0	0	1	1	0	0	0	0	0	0	1	1	1	0	0	0	0	0	0	0	0	0	0	0	0	0	0	0	0	0	0
Allele 88	0	0	0	0	1	0	0	0	0	0	0	0	0	0	0	0	0	0	1	1	1	0	0	0	0	0	0	0	0	0	0	0	0	0	0	0	0	0	1	0	0	0	0	0	0	0	0	0	0
Allele 89	1	1	1	1	1	0	1	0	1	1	1	0	1	0	1	0	1	1	1	1	1	1	0	0	1	1	1	0	1	1	1	1	0	0	1	0	1	0	1	0	0	0	0	0	0	0	0	0	0
Allele 90	0	0	0	0	0	0	1	0	0	0	0	0	0	0	0	0	0	0	0	0	0	0	0	0	0	0	0	0	0	0	0	0	0	0	0	0	0	0	0	0	0	0	0	0	0	0	0	0	0
Allele 91	0	0	0	0	0	0	0	0	0	0	0	0	0	0	0	0	0	0	1	1	1	1	0	0	0	0	0	0	0	0	0	0	0	0	0	0	0	0	0	0	0	0	0	0	0	0	0	0	0
Allele 92	0	0	0	0	0	0	0	0	0	0	0	0	0	0	0	0	0	0	0	0	1	0	0	0	0	0	0	0	0	0	0	0	0	0	0	0	0	0	0	0	0	0	0	0	0	0	0	0	0
Allele 93	1	1	1	1	1	0	1	1	1	0	0	0	0	0	0	0	0	0	0	0	0	0	0	0	0	0	0	0	0	0	0	0	0	0	0	0	0	0	1	0	0	0	1	0	0	0	0	0	0
Allele 94	0	0	0	0	0	0	0	0	0	0	0	0	1	1	1	1	1	0	1	1	1	0	0	0	0	0	0	0	1	1	1	1	0	0	0	0	0	0	1	0	0	0	0	0	0	0	0	0	1
Allele 95	0	0	0	0	0	0	1	0	0	0	0	0	1	1	1	0	1	0	1	1	1	0	0	0	0	0	1	0	0	0	1	1	0	0	0	0	1	0	1	0	0	0	0	0	0	0	0	0	0
Allele 96	0	0	0	0	0	0	0	0	0	0	0	0	0	0	0	0	0	0	0	0	1	1	0	0	0	0	0	0	0	0	1	0	0	0	0	0	0	0	0	0	0	0	0	0	0	0	0	0	0
Allele 97	0	0	0	0	0	0	0	0	0	0	0	0	0	0	0	0	0	0	0	1	0	0	0	0	0	0	1	0	0	0	0	0	0	0	0	0	0	0	0	0	0	0	0	0	0	0	0	0	0
Allele 98	0	0	0	0	0	0	0	0	0	0	0	0	0	0	0	0	0	0	0	0	0	0	0	0	0	0	0	0	0	0	0	0	0	1	0	0	0	0	0	0	0	0	0	0	0	0	0	0	1
Allele 99	0	0	0	0	0	0	0	0	0	0	0	0	0	0	0	0	0	0	0	0	0	0	0	0	0	0	0	0	0	0	0	0	0	0	0	0	0	0	0	0	0	0	0	0	0	0	0	0	0
Allele 100	0	0	0	0	0	0	0	0	0	0	0	0	0	0	0	0	0	0	0	0	0	0	0	0	0	0	0	0	0	0	0	0	0	0	0	0	0	0	0	0	0	0	0	0	0	0	0	0	0
Allele 101	1	1	1	1	0	0	0	0	0	0	0	1	0	0	0	0	0	0	0	0	0	0	0	0	1	1	1	1	0	0	0	0	0	1	1	1	0	0	0	0	1	1	0	1	0	1	0	0	0
Allele 102	0	0	0	0	1	1	1	1	1	1	1	0	0	0	0	1	1	1	1	1	0	0	0	0	0	0	0	1	0	0	1	1	1	0	0	0	1	1	1	1	1	1	0	0	1	0	1	1	0
Allele 103	0	0	0	0	0	0	0	0	0	0	0	0	1	1	1	0	0	0	0	0	1	1	1	1	0	0	0	0	1	1	0	0	0	0	0	0	0	0	0	0	0	0	0	0	1	1	0	0	0
Allele 104	0	0	0	0	0	0	1	1	0	0	1	1	0	0	0	0	0	0	1	1	0	0	0	0	0	0	0	0	0	0	0	0	0	0	0	0	0	0	0	0	0	0	0	0	0	0	0	0	0
Allele 105	1	1	1	1	1	1	1	1	1	1	1	1	1	1	1	1	1	1	0	0	0	1	1	0	0	0	0	0	0	0	0	0	0	1	0	1	0	0	0	0	1	1	0	0	0	0	0	0	1
Allele 106	0	0	0	0	0	0	0	0	0	0	0	0	0	0	0	0	0	0	0	0	0	0	0	0	0	0	0	0	0	0	0	0	1	0	1	0	0	0	0	0	0	0	0	0	0	0	0	0	0
Allele 107	1	1	1	1	1	1	1	1	1	1	1	1	1	1	1	1	1	1	1	1	1	1	1	1	1	1	1	1	1	1	1	1	1	1	1	1	1	1	1	0	1	1	1	1	1	1	1	1	0
Allele 108	0	0	0	0	0	0	0	0	0	0	0	0	1	1	1	1	1	1	0	0	1	1	0	0	0	1	1	1	0	0	1	1	1	0	0	1	0	0	0	0	0	0	0	0	0	0	0	0	0
Allele 109	0	0	0	0	0	0	0	0	0	1	0	0	0	0	0	0	0	0	0	0	0	0	0	0	0	0	0	0	0	0	0	0	0	0	0	0	0	0	0	0	0	0	0	0	0	0	0	0	0
Allele 110	0	0	0	0	0	0	0	0	0	0	0	0	0	0	0	0	0	0	0	0	0	0	0	0	0	0	0	0	0	0	0	0	0	0	0	0	0	0	0	0	0	0	0	0	0	0	0	0	1
Allele 111	0	0	0	0	0	0	0	0	0	0	0	0	1	0	0	0	0	0	0	0	1	0	0	0	0	0	0	0	0	0	0	0	0	0	0	0	0	0	0	0	0	0	0	0	0	0	0	0	1
Allele 112	0	0	0	0	0	0	0	0	0	0	0	0	0	0	0	0	0	0	0	0	0	0	0	0	0	0	0	0	0	1	0	0	0	0	0	0	0	1	0	0	0	0	0	0	0	0	0	0	0
Allele 113	0	0	0	0	0	0	0	0	0	0	0	0	0	0	0	0	0	0	0	0	0	0	0	0	0	0	0	0	0	0	0	0	0	0	0	0	1	0	0	0	0	0	0	0	0	0	0	0	0
Allele 114	0	0	0	0	0	0	0	0	0	0	0	0	0	0	0	0	0	0	0	0	1	0	0	0	0	0	0	0	0	0	0	0	0	0	0	0	0	0	0	0	0	0	0	0	0	0	0	0	0
Allele 115	0	0	0	0	0	0	0	0	0	0	0	0	0	0	0	0	0	0	0	0	0	0	0	0	0	0	0	0	0	0	0	0	0	0	0	0	0	0	0	0	0	0	0	0	0	0	0	0	0
Allele 116	0	0	0	0	0	0	0	0	0	0	0	0	0	0	0	0	0	0	0	0	0	0	0	0	0	0	0	0	0	0	0	0	0	0	0	0	0	0	0	0	0	0	0	0	0	0	0	0	0
Allele 117	0	0	0	0	0	0	0	0	0	0	0	0	0	0	0	0	0	0	0	0	0	0	0	0	0	0	0	0	0	0	0	0	0	0	0	0	0	0	0	0	0	0	0	0	0	0	0	0	0
Allele 118	0	0	0	0	0	0	0	0	0	0	0	0	0	0	0	0	0	0	0	0	1	0	0	0	0	0	0	0	0	0	0	0	0	0	0	0	0	0	1	0	0	0	0	0	0	0	0	0	0
Allele 119	0	0	0	0	0	0	0	0	0	0	0	0	0	0	0	0	0	0	0	0	0	0	0	0	0	0	0	0	0	0	0	0	0	0	0	0	0	0	1	0	0	0	0	0	0	0	0	0	1
Allele 120	0	0	0	0	0	0	0	0	0	0	0	0	0	0	0	0	1	1	0	0	0	0	0	0	1	1	1	0	0	0	1	0	0	0	0	0	0	0	0	0	0	0	0	1	0	0	0	0	0
Allele 121	0	0	0	0	0	0	0	0	0	0	0	0	0	0	0	0	0	0	0	0	1	1	0	0	0	0	0	1	0	0	0	1	0	0	0	0	0	0	0	0	0	0	1	0	0	0	0	0	0
Allele 122	1	1	1	1	1	0	1	0	1	1	0	0	1	1	1	0	1	1	1	1	1	1	0	0	1	1	1	0	1	1	1	1	1	1	1	0	1	1	1	1	1	0	0	1	0	0	1	0	0
Allele 123	0	0	0	0	0	0	0	0	0	0	1	0	0	0	0	0	0	0	0	0	0	0	0	0	0	0	0	0	0	0	0	0	0	0	0	0	0	0	0	0	0	0	0	0	0	0	0	0	1
Allele 124	1	1	1	1	0	0	0	0	0	0	1	1	0	0	0	0	0	0	0	0	0	0	0	0	0	0	0	0	0	0	0	0	0	0	0	0	0	0	0	0	0	0	0	0	0	0	0	0	0
Allele 125	0	0	0	0	1	0	0	0	0	0	0	0	1	0	0	0	0	0	0	0	1	0	0	0	0	0	0	0	0	0	0	0	0	0	0	0	0	0	0	0	0	0	0	0	0	0	0	0	0
Allele 126	0	0	0	0	0	0	0	0	0	0	0	0	0	0	1	0	0	0	0	0	0	0	0	0	0	0	0	0	0	0	0	0	0	0	0	0	0	0	0	0	0	0	0	0	0	0	0	0	0
Allele 127	1	0	1	1	0	0	0	0	0	0	1	1	0	0	1	0	1	0	1	1	1	1	0	0	0	0	1	0	1	1	1	1	1	0	1	0	1	0	1	1	0	0	1	1	0	0	0	0	0
Allele 128	0	0	0	0	1	0	1	0	1	1	0	0	1	1	0	0	0	0	0	0	0	0	0	0	0	0	0	0	0	0	0	0	0	0	0	0	0	0	0	0	0	0	0	0	1	0	0	0	0
Allele 129	0	0	0	0	0	0	0	0	0	0	0	0	0	0	0	0	0	0	0	0	0	0	0	0	0	0	0	0	0	0	0	0	0	0	0	0	0	0	0	0	0	0	1	0	0	0	0	0	0
Allele 130	1	1	1	1	0	1	0	0	1	1	1	1	0	0	0	0	1	1	1	1	0	0	0	0	1	1	1	1	0	0	0	0	1	1	1	1	0	1	0	1	1	1	1	1	0	0	1	1	0
Allele 131	0	0	0	0	1	0	1	1	0	0	0	0	1	1	1	1	0	0	0	0	1	1	1	0	0	0	0	0	1	1	1	1	0	0	0	0	1	0	1	0	0	0	0	0	0	0	0	0	0
Allele 132	0	0	0	0	0	0	0	0	0	0	0	0	0	0	0	0	0	0	0	0	0	0	0	0	0	0	1	0	0	0	0	0	0	0	0	0	0	0	0	0	0	0	1	0	0	0	0	0	0
Allele 133	0	0	0	0	0	0	0	0	0	0	1	0	0	0	0	0	0	0	1	1	0	0	0	0	0	0	0	0	0	0	0	0	0	0	0	0	0	0	1	0	0	0	0	0	0	0	0	0	0
Allele 134	0	0	0	0	0	0	0	0	0	0	0	0	0	0	1	0	0	0	0	0	1	1	0	0	0	0	0	0	1	1	0	0	0	0	0	0	0	0	0	0	0	0	0	0	0	0	0	0	0
Allele 135	0	0	1	1	0	0	1	0	1	1	0	0	0	0	0	0	1	0	1	1	0	0	0	0	0	0	0	0	0	0	0	1	0	0	0	0	0	0	0	0	0	0	0	0	0	0	0	0	0
Allele 136	0	0	0	0	1	0	0	0	0	0	0	0	1	1	0	0	0	0	0	0	1	1	0	0	0	0	0	0	0	0	1	0	0	0	0	0	0	0	0	0	0	0	0	0	0	0	0	0	0
Allele 137	0	0	0	0	0	0	0	0	0	0	0	0	0	0	0	0	1	0	1	1	1	0	0	0	0	0	0	0	0	0	0	0	0	0	0	0	0	0	0	0	0	0	0	0	0	0	0	0	0
Allele 138	0	0	0	0	0	0	0	0	0	0	0	0	0	0	0	0	0	0	0	0	0	0	0	0	0	0	0	0	0	0	0	0	0	0	0	0	0	0	0	0	0	0	0	0	0	0	0	0	0
Allele 139	0	0	0	0	0	0	0	0	0	0	0	0	0	0	0	0	1	0	0	0	0	0	0	0	0	0	0	0	0	0	0	0	0	0	0	0	0	0	0	0	0	0	0	0	0	0	0	0	0
Allele 140	1	1	1	1	1	0	0	0	0	0	1	0	0	0	0	0	1	0	1	1	0	0	0	0	0	0	1	0	0	0	0	1	0	0	0	0	0	0	0	0	0	0	0	0	0	0	0	0	0
Allele 141	0	0	0	0	0	0	1	0	0	0	0	0	1	1	1	0	0	0	0	0	1	1	0	0	0	0	0	0	1	1	1	0	0	0	0	0	1	1	1	0	0	0	0	0	0	0	0	0	0
Allele 142	0	0	0	0	0	0	0	0	0	0	0	0	0	0	0	0	0	0	0	0	0	0	0	0	0	0	0	0	0	0	0	0	1	0	0	0	0	0	0	0	1	0	1	0	0	0	0	0	0
Allele 143	0	0	1	1	0	0	1	0	1	0	1	0	0	0	1	0	1	0	1	1	0	0	0	0	1	1	1	0	0	0	0	0	0	0	1	0	0	0	0	1	0	0	0	0	0	0	0	0	0
Allele 144	0	0	0	0	1	1	0	0	0	1	0	0	1	1	1	0	0	0	0	0	1	1	0	0	0	0	0	0	1	1	1	1	0	0	0	0	1	0	1	0	0	0	0	0	0	0	0	0	0
Allele 145	0	0	1	0	0	0	0	0	0	0	0	0	0	0	0	0	0	0	0	0	0	0	0	0	0	0	0	0	0	0	0	0	0	0	0	0	0	0	0	0	0	0	0	0	0	0	0	0
Allele 146	0	0	0	0	0	0	0	0	0	0	0	0	0	0	0	0	0	0	0	0	0	0	0	0	0	0	0	0	0	0	0	0	0	0	0	0	0	0	0	0	0	0	1	0	0	0	0	0
Allele 147	0	0	0	0	0	0	0	0	0	0	0	0	0	0	0	0	0	0	0	0	0	0	0	0	0	0	0	0	0	0	1	0	0	0	0	0	0	0	1	0	0	0	0	0	0	0	0	0
Allele 148	0	0	0	0	0	0	0	0	1	0	0	0	0	0	0	0	0	0	0	0	0	0	0	0	0	0	1	0	0	0	0	0	0	0	0	0	0	0	0	0	0	0	0	0	0	0	0	0
Allele 149	0	0	0	0	0	0	0	0	0	0	0	0	0	0	0	0	0	0	0	0	1	0	0	0	0	0	0	0	0	0	0	0	0	0	0	0	0	0	0	0	0	0	0	0	0	0	0	0
Allele 150	0	0	1	1	0	0	0	0	0	0	0	0	0	0	0	0	0	0	0	0	0	0	0	0	0	0	0	1	0	0	0	0	0	1	1	0	0	0	0	0	1	0	1	1	0	0	0	0
Allele 151	1	1	0	0	1	1	1	1	1	1	1	1	0	0	1	1	1	1	1	1	0	1	0	0	1	1	1	0	0	0	0	1	1	0	0	1	1	0	1	1	0	0	0	0	1	1	1	1
Allele 152	0	0	0	0	0	0	0	0	0	0	0	0	1	1	0	0	0	0	0	0	1	0	1	1	0	0	0	0	1	1	1	0	0	0	0	0	0	1	0	0	0	0	0	0	0	0	0	0
Allele 153	0	0	0	0	0	0	0	0	0	0	0	0	0	0	0	0	0	0	0	0	1	0	0	0	0	0	0	0	0	0	0	0	0	0	0	0	0	0	0	0	0	0	0	0	0	0	0	0
Allele 154	0	0	0	0	0	0	0	0	0	0	0	0	0	0	0	0	0	0	0	0	1	0	0	0	0	0	0	0	0	0	0	0	0	0	0	0	0	0	0	0	0	0	0	0	0	0	0	0
Allele 155	0	0	1	1	0	0	0	0	0	0	0	0	0	0	0	0	0	0	0	0	0	0	0	0	0	0	0	0	0	0	0	0	0	0	0	0	0	0	0	0	0	0	0	0	0	0	0	0
Allele 156	0	0	0	0	0	0	1	0	0	0	0	0	0	0	1	0	0	0	1	1	1	0	0	0	0	0	0	0	1	0	1	1	0	0	0	0	1	0	1	0	0	0	0	0	0	0	0	0
Allele 157	0	0	0	0	0	0	0	0	0	0	0	0	1	1	0	0	0	0	0	0	0	0	0	0	0	0	0	0	0	0	0	0	0	0	0	0	0	0	0	0	0	0	0	0	0	0	0	0
Allele 158	0	0	0	0	0	0	0	0	0	0	0	0	0	0	0	0	0	0	0	0	1	0	0	0	0	0	1	0	0	1	0	0	0	0	0	0	0	0	1	0	0	0	0	0	0	0	0	0
Allele 159	0	0	0	0	0	0	0	0	0	0	0	0	0	0	0	0	0	0	0	0	0	0	0	0	0	0	0	0	1	0	0	0	0	0	0	0	0	0	1	0	0	0	0	0	0	0	0	0
Allele 160	0	0	1	1	0	0	0	0	0	0	0	0	0	0	0	0	0	0	1	1	0	0	0	0	0	0	0	1	0	0	0	0	1	1	1	0	0	0	0	0	1	0	1	1	0	0	0	0
Allele 161	1	1	0	0	0	1	1	1	1	0	0	1	0	0	0	1	1	0	0	0	0	0	0	0	0	0	1	0	1	1	0	0	0	0	0	1	0	0	1	0	0	0	0	0	0	1	1	1
Allele 162	0	0	0	0	1	0	0	0	0	1	1	0	0	1	0	0	0	1	0	0	1	1	0	0	1	1	0	0	0	0	1	1	0	0	0	0	1	0	0	1	0	0	0	0	0	0	0	0
Allele 163	0	0	0	0	0	0	0	0	0	0	0	0	1	0	1	0	0	0	0	0	0	0	0	0	0	0	0	0	0	0	0	0	0	0	0	0	0	1	0	0	0	0	0	0	0	0	0	0
Allele 164	0	0	0	0	0	0	0	0	0	0	0	0	0	0	0	0	0	0	0	0	0	0	0	0	0	0	0	0	0	0	0	0	0	0	0	0	0	0	1	0	0	0	1	0	0	0	1	1
Allele 165	0	0	0	0	0	0	0	0	0	0	0	0	1	1	0	0	0	0	0	0	0	0	0	0	0	0	0	0	0	0	0	0	0	0	0	0	1	1	0	1	0	0	0	0	0	0	0	0
Allele 166	0	0	0	0	0	0	0	0	0	0	0	0	0	0	0	0	0	0	1	1	0	0	0	0	0	0	0	0	0	0	0	0	0	0	0	0	0	0	1	0	0	0	0	0	0	0	0	0
Allele 167	0	0	0	0	0	0	0	0	0	0	0	0	0	0	0	0	0	0	0	0	1	0	0	0	0	0	0	0	0	0	0	0	0	0	0	0	0	0	0	0	0	0	0	0	0	0	0	0
Allele 168	1	0	0	0	0	0	0	0	0	0	0	0	0	0	0	0	0	0	0	0	0	0	0	0	0	0	0	0	0	0	0	0	0	0	0	0	0	0	0	0	0	0	1	0	0	0	0	0
Allele 169	0	0	0	1	1	0	0	0	0	0	0	0	0	0	0	0	0	0	0	0	0	0	0	0	0	0	0	0	0	0	0	0	0	0	0	0	0	0	0	0	0	0	0	0	0	0	0	0
Allele 170	0	0	1	0	0	0	0	0	0	0	0	0	0	0	0	0	0	0	0	0	0	0	0	0	0	0	0	0	0	0	1	0	0	0	0	0	0	0	0	0	0	0	1	0	0	0	0	0
Allele 171	0	0	0	0	0	0	0	0	0	0	0	0	0	0	0	0	0	0	0	0	0	0	0	0	0	0	1	0	0	0	0	0	0	0	0	0	0	0	1	0	0	0	0	0	0	0	0	0
Allele 172	0	0	0	0	0	0	0	0	0	0	0	0	0	0	0	0	0	0	1	1	0	0	0	0	0	0	0	0	0	0	0	0	0	0	0	0	0	0	0	0	0	0	0	0	0	0	0	0
Allele 173	0	0	0	0	0	0	0	0	0	0	0	0	0	0	0	0	1	0	0	0	0	1	0	0	0	0	0	0	0	0	0	0	0	0	0	0	0	0	0	0	0	0	0	0	0	0	0	0
Allele 174	0	0	0	0	0	0	0	0	0	0	0	0	0	0	1	0	0	1	0	0	1	0	0	0	0	0	0	0	0	0	0	0	0	0	0	0	0	0	0	0	0	0	0	0	0	0	0	0
Allele 175	0	0	0	0	1	0	0	0	0	0	0	0	0	0	0	0	0	0	0	0	0	0	0	0	0	0	0	0	0	0	0	0	0	0	0	0	0	0	0	0	0	0	0	0	0	0	0	0
Allele 176	0	0	0	0	0	0	0	0	0	0	0	0	1	0	0	0	0	0	0	0	0	0	0	0	0	0	1	0	0	0	0	0	0	0	0	0	0	0	0	0	0	0	0	0	0	0	0	0
Allele 177	0	0	0	1	0	0	0	0	0	0	0	1	0	0	0	0	1	1	0	0	0	0	0	0	0	1	0	0	0	0	0	0	0	0	0	0	0	0	0	0	0	0	1	0	0	0	0	0
Allele 178	1	0	0	0	0	0	0	0	0	1	0	0	0	0	0	0	0	0	0	0	1	0	0	0	0	0	0	0	0	0	0	0	0	0	0	0	0	0	0	0	0	0	0	0	0	0	0	0
Allele 179	0	0	1	0	1	0	1	0	1	0	1	1	0	0	0	0	0	0	0	0	0	0	0	0	0	0	0	0	1	0	1	0	0	0	0	0	1	0	0	0	0	0	0	0	0	0	0	0
Allele 180	0	0	0	0	0	0	0	0	0	0	0	0	0	0	1	0	0	0	0	0	0	0	0	0	0	0	0	0	0	1	0	1	0	0	0	0	0	0	1	0	0	0	0	0	0	0	0	1
Allele 181	0	0	0	0	0	0	0	0	0	0	0	0	1	1	0	0	0	0	0	0	0	0	0	0	0	0	0	0	0	0	0	0	0	0	0	0	0	0	0	0	0	0	0	0	0	0	0	1
Allele 182	0	0	0	0	0	0	0	0	0	0	0	0	0	0	0	0	0	0	0	0	0	0	0	0	0	0	0	0	0	0	0	1	0	0	0	0	0	0	0	0	0	0	0	0	0	0	0	0
Allele 183	0	0	0	0	0	0	0	0	0	0	0	0	0	0	0	0	0	0	0	0	0	0	0	1	0	0	0	0	0	0	0	0	0	0	0	0	0	0	1	0	0	0	0	0	0	0	0	0
Allele 184	0	0	0	1	0	0	1	0	0	0	0	0	1	0	1	0	1	0	0	1	1	0	0	0	0	0	0	0	0	1	0	0	0	0	0	0	1	0	0	0	0	0	0	0	0	0	0	0
Allele185	0	0	0	0	0	0	0	0	0	0	0	0	0	0	0	1	0	0	1	0	0	0	0	0	0	0	0	0	0	0	1	0	0	0	0	0	0	0	0	1	0	0	0	0	0	0	0	0
Allele 186	0	0	0	0	0	0	0	0	0	0	0	0	0	0	0	0	0	0	0	0	0	1	0	0	0	0	1	0	1	0	0	0	0	0	0	0	0	0	0	0	1	1	0	0	0	0	0	0
Allele 187	0	0	1	0	0	0	0	0	0	0	0	0	0	0	0	0	0	0	0	0	0	0	0	0	0	0	0	0	0	0	0	0	0	0	0	0	0	1	0	0	0	0	0	0	0	0	0	0
Allele 188	0	0	0	0	0	0	0	0	0	0	0	0	0	0	0	0	0	0	0	0	1	0	0	0	0	0	0	0	0	0	0	0	0	0	0	0	0	0	0	0	0	0	0	0	0	0	0	0
Allele 189	0	0	0	0	0	0	0	0	0	0	0	0	0	0	0	0	1	0	0	0	0	0	0	0	0	0	0	0	0	0	1	0	0	0	0	0	0	0	0	0	0	0	0	0	0	0	0	0
Allele 190	0	0	0	0	0	0	0	0	0	0	0	0	0	0	0	0	0	0	0	0	0	0	0	0	0	0	1	0	0	0	0	0	0	0	0	0	0	0	0	0	0	0	0	0	0	0	0	0
Allele 191	0	0	0	0	0	0	0	0	0	0	0	0	1	0	0	0	0	0	0	0	0	0	0	0	0	0	0	0	0	0	0	1	0	0	0	0	0	0	0	0	0	0	0	0	0	0	0	0
Allele 192	0	0	0	0	0	0	0	0	0	0	0	0	1	1	1	0	0	0	0	0	1	0	0	0	0	0	0	0	0	1	0	0	0	0	0	0	0	0	0	0	0	0	0	0	0	0	0	0
Allele 193	0	0	0	0	0	0	1	0	0	0	0	0	0	0	0	0	0	0	0	0	0	0	0	0	0	0	0	0	0	0	0	0	0	0	0	0	0	0	0	0	0	0	0	0	0	0	0	0
Allele 194	0	0	0	0	0	0	0	0	0	1	0	0	0	0	0	0	0	0	0	0	0	0	0	0	0	0	0	0	0	0	0	0	0	0	0	0	0	0	0	0	0	0	0	0	0	0	0	0
Allele 195	0	0	0	0	0	0	0	0	1	0	1	0	0	0	0	0	0	0	0	0	0	1	0	0	0	0	0	0	0	0	1	1	0	0	0	0	0	0	0	0	0	0	0	0	0	0	0	0
Allele 196	0	0	0	0	0	0	0	0	0	0	0	0	0	0	0	0	1	0	1	0	0	0	0	0	0	0	0	0	0	0	0	0	1	0	1	0	0	0	0	0	0	0	0	0	0	0	0	0
Allele 197	1	0	0	0	0	0	0	0	0	0	0	0	0	0	1	0	0	0	0	0	1	0	0	0	0	0	1	0	0	0	0	0	0	0	0	0	0	0	0	0	0	0	0	0	0	0	0	0
Allele 198	0	0	0	0	0	0	0	0	0	0	0	1	0	0	0	0	0	0	0	0	0	0	0	0	0	0	0	0	1	0	0	0	0	0	0	0	0	0	0	0	0	0	0	0	0	0	0	0
Allele 199	0	0	0	0	0	0	0	0	0	0	0	0	0	0	0	0	0	0	0	0	0	1	0	0	0	0	0	0	0	0	1	0	0	0	0	0	0	0	0	0	0	0	0	0	0	0	0	0
Allele 200	0	0	0	0	0	0	0	0	1	0	0	0	0	0	0	0	1	0	0	1	0	0	0	0	0	0	0	0	0	0	0	0	0	0	0	0	0	0	0	0	0	0	0	0	0	0	0	0
Allele 201	0	0	0	0	0	0	0	0	0	0	0	0	0	0	0	0	0	0	1	0	0	0	0	0	0	0	0	0	0	0	0	0	0	0	0	0	0	0	0	0	0	0	0	0	0	0	0	0
Allele 202	0	0	0	0	0	0	0	0	0	0	0	0	0	0	0	0	0	0	0	0	0	0	0	0	0	0	1	0	0	0	0	0	0	0	0	0	0	0	0	0	0	0	0	0	0	0	0	0
Allele 203	0	0	0	0	0	0	0	0	0	0	0	0	0	0	0	0	0	0	1	1	0	0	0	0	0	0	0	0	0	0	0	0	0	0	0	0	0	0	0	0	0	0	0	0	0	0	0	0
Allele 204	1	0	0	0	0	0	0	0	0	0	0	0	0	0	0	0	0	0	0	0	0	0	0	0	0	0	1	0	0	0	0	0	0	0	0	0	0	0	0	0	0	0	0	0	0	0	0	0
Allele 205	0	0	1	0	0	0	0	0	0	0	0	0	0	0	0	0	0	0	0	0	0	0	0	0	0	0	0	0	0	0	0	0	0	0	0	0	0	0	0	0	0	0	0	0	0	0	0	0
Size 1			50.38	50.38	50.32		50.48		50.32	50.27	50.27	50.31	50.6	50.55	50.6	50.43	50.33	50.26	50.26	50.32	50.55	50.54			50.15	50.37	50.26	50.36	50.44	50.66	50.39	50.6					50.49				50.31		50.25	50.04
Size 2		52.46	52.7								52.64								52.42	52.49	52.72						52.61		52.61
Size 3																					54.22						53.99
Size 4																	56.24				56.34
Size 5					57.5				57.18		57.41	57.21	57.59	57.47	57.31		57.29	57.27	57.19	57.28	57.4	57.39				57.3	57.12	57.22	57.29	57.47	57.31	57.44			57.28		57.48		57.48		57.13		57.12	57.22
Size 6																			81.56	81.55
Size 7																																										98.24
Size 8																										104.07	104.24				104.4	104.41									104.21		104.05	104.09
Size 9																			114.96	115.12	115.24	115.33
Size 10																			119.48	119.49																			119.47
Size 11																			135.44	135.39	135.63
Size 12	137.78	137.72	137.72	137.59	138.02		137.98		137.84	137.91			138.06	138.18	138.17	137.96	137.85	137.78			138.17	138.1
Size 13		146.98									146.89
Size 14		147.75									148.03						148.19			147.91											148.55								148.09
Size 15															154.79					154.61	154.67				155.42	155.3	155.39				154.71		155.39		155.28						154.96	155.28	154.98	155.36
Size 16																															156.3	156.23					156.37	156.23	156.27	156.07					156.21		155.88	156.12
Size 17													157.67	157.5					157.21	157.04	157.6	157.43	157.6	157.61	157.09	157.04	157.04				157.62	157.37	156.96		156.94		157.44	157.54	157.42	157.41		157					157.46
Size 18
Size 19	163	162.98	162.94	162.84	163.35	163.24	163.22	163.27	163.1	163.13	163.09	162.97	163.43	163.41	163.38	163.25	163.03	163.02	162.99	162.99	163.41	163.31	163.31		163.02	162.91	163	162.91	163.21	163.25	163.2	163.19	162.99	162.71	162.91	162.76	163.31	163.35	163.32		162.77	162.94	162.8	162.95	163.22		163.18	163.14
Size 20	164.28	163.92	164.62	164.59			164.24	164.55	164.57	164.6	164.63					164.62	164.59	163.97	164.61	164.53	164.63				164.4	163.93	163.85		164.59	164.47	164.5	164.23			163.85		164.52						164.33	164.3	164.66			164.41
Size 21					164.98	164.77							164.92	164.99	164.67							164.7																164.73	164.81	164.81							164.72
Size 22	166.24	166.12																		165.55	165.77	165.65
Size 23			166.89	166.75			166.53	166.7				166.44					167.01	166.89	166.49	166.49					166.81	167
Size 24														167.34		167.18					167.34	167.22						167.6	167.27	167.19	167.27	167.15		167.62		167.58	167.3	167.39				167.64	167.37	167.5					156.36
Size 25	168.03	167.91	167.72	167.75	168.24	168.25	168.22	168.24	167.92	167.99	167.89	167.79	168.33	168.39	168.22	168.21	167.78	167.75	167.94	167.77	168.12	168.17	168.08	168	167.84	167.77	167.69		168.22	168.06	168.13	168.1	167.85		167.69		168.08	168.24	168.12	168.03	167.72				168.04	168.03	168.07	168.21
Size 26											169.69		169.73	169.43	169.68		169.51	169.47	169.47	169.47	169.42	169.3			169.56	169.47	169.39		169.34	169.46	169.25	169.22	169.55												169.31				161.05
Size 27													170.69	170.56	170.63	170.08				170.75
Size 28																					171.25																												163.31
Size 29	172.54	172.4	172.33	172.23	173.02	172.91	172.86	172.94	172.64	172.66	172.59	172.35				172.89	172.61	172.47	172.54	172.54		173.02		173.1	172.47	172.45	172.54	172.37			173.04	172.99	172.36	172.26	172.28	172.3	173.01	173.11	172.99	172.9		172.24		172.29	172.85	172.88	172.77	172.94	164.79
Size 30													173.22	173.25	173.21						173.25		173.19						173.13	173.13											173.66	173.58		173.64
Size 31				173.72	174.22		174.04		173.93				174.44	174.55	174.33		173.73		173.73		174.29						173.98		174.34	174.17	174.33						174.31		174.29	174.29			173.7		174.28	174.15	174.13	174.28	168.17
Size 32	175	174.85	174.83	174.71			175.21		175.13	175.08	174.98	174.79					175.02	175.04	175.08	174.91					174.96	174.91	175	174.83					174.83								174.67	174.75	174.62	174.73			175.15
Size 33					175.49	175.45		175.41					175.57	175.59	175.54	175.43					175.76	175.61							175.45	175.39	175.36	175.39					175.43	175.5	175.33									175.29	173.02
Size 34															178.63				178.14	177.97	178.62	178.62					177.97				178.54	178.55					178.45		178.44										174.49
Size 35			180.08		180.6		180.68	180.77	180.52	180.44	180.26	180.43		180.96	180.96	180.77	180.26	180.17	180.43	180.17		180.87							180.78	180.79									180.52										175.35
Size 36																					181.04
Size 37	186.28	186.27	186.23	186.16	186.37	186.6	186.41	186.41	186.52	186.54	186.43	186.37	186.65	186.51	186.6	186.63	186.48	186.54	186.57	186.57	186.68	186.66			186.39	186.49	186.54	186.37	186.66	186.48	186.57	186.6	186.52		186.51	186.45	186.51	186.66	186.34	186.55	186.29	186.32	186.09	186.06	186.18	186.15	186.09	186.09
Size 38																					188.76
Size 39							192.71																						192.61	192.6							192.49		192.49
Size 40																					198.62
Size 41																			200.59	200.5	200.86
Size 42	201.77																		201.68	201.76	201.98
Size 43							207.13												206.88	206.62									207.38	207.3	207.4	207.09							207.26										186.16
Size 44																					207.65
Size 45															291.16				290.84	290.71	291.17
Size 46	293.95	293.95	293.86	293.78	294.35	294.34	294.12	294.21	293.98	294.1	294.2	293.83	294.37	294.43	294.28	294.23	294.01	294.03	294.01	294.03	294.31	294.28	294.36	294.12	293.92	293.95	293.94	293.85	294.3	294.4	294.2	294.25	294	293.85	293.9	293.87	294.25	294.26	294.17	294.26	293.72	293.78	293.65	293.83	294.2	294.22	294.05	294.19
Size 47																					295.38		295.43	295.35		295.08			295.28	295.31			294.89	294.89	295.04		295.16	294.99	295.4	295.24		294.89
Size 48																																		296.09
Size 49	297.74		297.69	297.48			298.09		298.05																																			297.52	298.26	298.08
Size 50								298.31																															298.36
Size 51	299.84	299.92	299.84	299.61	300.24	300.16	300.08	300.16	300	300.08	300	299.76	300.33	300.4	300.32	300	300	299.92	299.84	299.76	300.33	300.24	300.24	300.24	299.84	299.84	299.76	299.68	300.16	300.16	300.24	300.16	299.76	299.6	299.76	299.76	300.16	300.24	300.08	300.08	299.6	299.68	299.6	299.68	300.08	299.92	299.92	300.23
Size 52	301.92	301.98	302.05	301.94		302.3	302.21	302.23	302.17	302.37	302.08	302.07	302.56	302.59	302.52	302.24	302.26	302.26	302.3	302.25	302.62	302.58	302.51	302.42	302.19	302.14	302.17	302.22	302.4	302.43	302.56	302.4	302.09	301.9	301.91	302.01	302.26	302.41	302.45	302.36	301.97				302.51	302.37
Size 53	303.28	303.33	303.24	303.19	303.45	303.42	303.39	303.43	303.37	303.43	303.37	303.27	303.55	303.56	303.49	303.36	303.32	303.31	303.34	303.29	303.6	303.47									303.53			303.88			303.48	303.45			303.87		303.11	303.26	303.45	303.33	303.37	303.52
Size 54																					304.59	304.52	304.45	304.52	304.06	304.14	304.1	303.98	304.41	304.39	304.41	304.33	304.03		304.07	304.02	304.46	304.42	304.34	304.32		304.01			304.39	304.28			294.18
Size 55	306.83	306.76	306.73	306.56			307.2	307.28	306.94	307.04	307	306.79							306.95	306.84			307.31			306.78	306.92					307.31	306.71							307.12		306.55	306.56	306.77	307.31	307.16	307.08	307.22	298.36
Size 56					307.41	307.33							307.46	307.56	307.58						307.63	307.45							307.48	307.51	307.48					307.84	307.4	307.49	307.38										300.32
Size 57	309.58		309.43	309.16								309.62							309.53	309.36					309.22	309.45		308.88					308.91		309
Size 58		309.64				310.21	310.23		309.96	310.18	310						309.94	309.9									309.76			309.99		310.16					309.94	310.17	310.1										303.46
Size 59					310.41			310.27					310.72	310.77	310.86	310.44					310.6	310.39	310.44	310.47					310.24		310.41
Size 60																311.41																		311.89
Size 61											312.12																																				312.2		307.43
Size 62																											313.59			313.41								313.35										312.96
Size 63						314.25
Size 64				315.72			314.82								315.27	315.07				315.58						315.1			315.27																315.48
Size 65									315.88			316.17											315.97	315.94																		316.16
Size 66			316.71																																														315.88
Size 67								317.41						317.68					317.63																				317.97	317.6
Size 68															318.22
Size 69																																								319.4	318.85		318.92				319.33		320.75
Size 70	320.33	320.16	320.16	320.08	320.65	320.57	320.56	320.57	320.5	320.42	320.41	320.24	320.76	320.75	320.75	320.57	320.42	320.33	320.33	320.25	320.75	320.75	320.75	320.75	320.25	320.33	320.33	320.08	320.66	320.76	320.74	320.58	320.33	320.08	320.25	320.25	320.75	320.66	320.66	320.59	320.08	320.16	320	320.16	320.56	320.49	320.49	320.65
Size 71
Size 72										323.1												323.15
Size 73		324.07	324.11	324.08	324.41	324.37	324.34	324.33	324.31	324.61			324.53	324.6	324.65	324.46	324.25	324.29	324.1	324	324.49				324.22	324.18	324.25			324.36	324.45	324.44			324.21	324.07	324.58						324.06						327.95
Size 74											325.11											325.13			325.04
Size 75								326.2							325.89																																		330.08
Size 76	327.68	327.24	327.33	327.34	327.82		327.7			327.69		327.69													327.76	327.77									327.82	327.79					327.55	327.49	327.29	327.33			327.5	327.75
Size 77						327.83		328.23	327.93		328.06		328.29	328.33			327.89	327.9	328.1	327.91	328.3	328.17					327.83				328.15	327.87	328.12				328.06	328.01	328.19						328.35
Size 78				329.24											328.69	328.5				329.2									328.69	328.68										328.5							328.56		334.65
Size 79	329.47	329.34	329.33		329.77	329.6	329.78	329.93	329.56	329.52	329.78		329.88	330.07	329.85		329.46				329.96	330.06			329.56	329.56	329.53				329.94	329.74					330.04	329.89	329.84	329.66	329.38	329.49	329.3	329.49	329.78		329.77	330
Size 80			331.73	331.3								331.71					331.27	331.17		331.71				331.37			330.99					331.45		331.59	331.64	331.31
Size 81	331.98	331.75							332.17	332.26	332.06						332.17	332.15	331.9						331.94	331.82	331.96						331.78						331.81
Size 82							332.48	332.68								332.53																332.59						332.65	332.72
Size 83					332.76								332.96	333.04	333.05						332.93	332.76	332.91	332.84					332.91	332.97	332.88						332.83
Size 84	334.47		334.04	334.05	334.45				334.36			334.03					334.47																						334.44		333.92	333.94	333.79	334.12	334.47		334.38	334.46	358.19
Size 85							334.55	334.7					334.7	334.77	334.85						334.66	334.55					334.62		335.02	334.94	334.75						334.55	334.67		334.52						334.56
Size 86																			337.21	337.59					337.24		337.59					337.67	337.43
Size 87											337.98		338.02	338.04	337.96						337.78	337.97							337.83	337.72	337.82
Size 88					341.38														341.3	341.3	341.41																		341.32
Size 89	342.52	342.34	342.4	342.37	342.77		342.48		342.61	342.57	342.46		342.77		342.64		342.47	342.61	342.43	342.59	342.57	342.63			342.39	342.51	342.67		342.6	342.58	342.61	342.45			342.29		342.88		342.73
Size 90							348
Size 91																			349.15	348.99	349.63	349.52
Size 92																					357.02
Size 93	357.97	358.15	357.92	357.79	358.29		358.24	358.14	358.04																														358.18				357.66
Size 94													407.16	407.18	406.93	406.85	406.81		406.66	406.6	406.89								406.87	406.98	407.18	406.77							407.19										468.64
Size 95							419.84						420.17	420.17	420.25		419.49		419.51	419.42	420.17						419.67				419.92	419.75					419.92		419.75
Size 96																					456.28	456.16									455.74
Size 97																				460.9							460.41
Size 98																																		462.66															474.81
Size 99
Size 100
Size 101	468.05	467.9	467.75	467.66								468.03													467.9	468.01	467.94	467.58						467.42	467.75	467.78					467.49	467.65		467.83		468.09
Size 102					468.59	468.52	468.49	468.37	468.28	468.33	468.24					468.67	468.73	468.37	468.58	468.46								468.4			468.86	468.36	468.24				468.77	468.57	468.63	468.59	468.3	468.69			468.29		468.26	468.48
Size 103													469.04	469.18	469.02						469.05	468.94	469.35	469.35					469.24	469.04															469.02	469
Size 104							471.89	471.91			471.63	471.45							472.27	472.16
Size 105	472.66	472.72	472.53	472.46	473.1	473.08	472.86	472.9	472.85	472.81	472.79	472.59	473.31	473.12	472.87	472.52	472.48	472.4				473.01	472.7											473.08		473.26					473.22	473.29							510.12
Size 106																																	473.62		473.37
Size 107	474.55	474.51	474.39	474.3	474.74	474.78	474.72	474.71	474.68	474.58	474.61	474.46	474.94	474.96	474.8	474.74	474.57	474.46	474.41	474.47	474.68	474.67	474.29	474.25	474.4	474.41	474.42	474.36	474.11	474.13	474.76	474.59	474.36	474.06	474.37	474.26	474.63	474.69	474.18		474.27	474.26	474.21	474.48	474.67	474.74	474.57	474.8
Size 108													478.8	478.74	478.49	478.19	478.24	478.02			478.65	478.83				478.19	478.19	478.17			478.75	478.58	478.42			479
Size 109										480.43
Size 110																																																	526.58
Size 111													482.77								483																												528.03
Size 112																														483.94								483.53
Size 113																																					484.59
Size 114																					486.44
Size 115
Size 116
Size 117
Size 118																					499.57																		499.22
Size 119																																							505.7										871.23
Size 120																	509.66	509.73							509.58	509.93	509.57				510.05													509.16
Size 121																					510.27	510.29						510.67				510.12											510.63
Size 122	511.1	511.04	510.81	510.84	511.36		511.49		511.16	511.38			511.53	511.56	511.49		511.21	511.09	511.02	511.02	511.31	511.41			511.05	511.29	511.19		511.42	511.46	511.42	511.33	511.01	510.81	511.08		511.56	511.37	511.48	511.2	511.07			511.07			511.28
Size 123											514																																						1012.88
Size 124	515.97	515.71	515.39	515.52							516.03	515.8
Size 125					516.35								516.36								516.68
Size 126															521.29
Size 127	523.71		523.67	523.29							523.16	523.09			523.78		523.45		523.12	523.04	523.21	523.43					523.04		523.75	523.56	523.77	523.5	523.23		522.98		523.87		523.73	523.55			523.36	523.92
Size 128					524.14		524.32		524.16	524.17			524.66	524.14																															524.06
Size 129																																											525.62
Size 130	527.34	527.32	527.33	527.24		527.77			527.72	527.73	527.59	527.51					527.66	527.73	527.51	527.42					527.69	527.57	527.51	527.13					527.47	527.19	527.49	527.65		527.81		527.8	527.11	527.23	527.04	527.5			527.71	527.71
Size 131					528.02		527.88	528.13					528.25	528.11	528.32	527.96					528.22	528.12	528.26						528.07	528	528.12	527.92					527.91		528.06
Size 132																											531.46																531.46
Size 133											536.89								536.15	536.4																			537
Size 134															537.79						537.34	537.46							537.24	537.48
Size 135			540.76	540.83			541.18		541.13	541.32							541.39		541.11	540.77												541.47
Size 136					541.62								541.87	541.85							541.94	541.82									541.64
Size 137																	545.06		544.63	544.72	545.2
Size 138
Size 139																	699.9
Size 140	711.83	712.15	711.76	711.6	712.25						712.02						712.11		711.94	712.05							712.04					712.09
Size 141							712.47						712.8	712.72	712.53						712.83	712.85							712.54	712.6	712.53						712.63	712.54	712.51
Size 142																																	753.57								753.28		753.57
Size 143			754.13	754.17			754.54		754.5		754.53				754.47		754.44		754.15	754.12					754.7	754.27	754.08								754.05					754.65
Size 144					755.02	755.06				755.37			755.21	755.31	755.25						755.04	754.94							755	755.27	754.83	755					755.46		754.95
Size 145			785.63
Size 146																																											804.79
Size 147																															806.01								806.2
Size 148									864.92																		864.29
Size 149																					865.52
Size 150			870.24	870.37																								870.39						870.3	870.39						869.98		869.77	870.09
Size 151	870.57	870.94			871.02	871	870.6	870.84	870.73	870.97	870.73	870.45			870.97	870.6	870.96	870.56	870.54	870.73		870.66			870.74	870.54	870.52					870.9	870.54			870.74	870.96		870.82	870.98					870.58	870.56	870.51	870.73
Size 152													871.21	871.33							871.4		871.26	871.16					871.15	871.41	871.11							871.14
Size 153																					882.34
Size 154																					902.68
Size 155			925.79	925.25
Size 156							926.35								926.96				926.16	926.22	926.77								926.6		926.73	926.11					926.55		926.91
Size 157													927.49	927.38
Size 158																					942.18						941.74			942.35									941.8
Size 159																													942.56										942.95
Size 160			1011.15	1011.26															1011.23	1011.09								1011.54					1011.42	1011.47	1011.25						1011.56		1011.68	1011.36
Size 161	1011.8	1012.01				1012.17	1011.82	1011.78	1012.31			1011.88				1011.95	1012.11										1011.97		1011.98	1012.22						1011.92			1012.45							1011.95	1012.16	1011.83
Size 162					1012.51					1012.83	1012.71			1012.63				1012.71			1013.21	1012.67			1012.51	1012.55					1012.87	1013.03					1013.03			1013
Size 163													1013.38		1013.42																							1013.62
Size 164																																							1032.37				1031.86				1032.45	1032.18
Size 165													1032.84	1033.23																							1032.87	1032.92		1033.05
Size 166																			1041.99	1041.57																			1042.09
Size 167																					1043
Size 168	1050.92																																										1049.99
Size 169				1051.55	1051.45
Size 170			1052.18																												1052.77												1052.2
Size 171																											1053.4												1053.2
Size 172																			1059.57	1059.57
Size 173																	1061.06					1060.65
Size 174															1061.98			1062.29			1062
Size 175					1063.13
Size 176													1064.14														1064.33
Size 177				1065								1065.05					1065.32	1064.79								1065.05																	1065
Size 178	1065.66									1066.09											1066.22
Size 179			1066.4		1066.67		1066.67		1066.53		1067.08	1066.87																	1067.16		1067.02						1066.88
Size 180															1067.69															1067.47		1067.23							1067.53									1067.2
Size 181													1068.28	1068.26																																		1068.4
Size 182																																1141.49
Size 183																								1143.16															1143.01
Size 184				1144.42			1144.04						1143.68		1144.18		1144.47			1144.49	1144.44									1144.4							1144.52
Size 185																1145			1144.95												1145.11									1144.94
Size 186																						1145.81					1145.36		1146.11												1145.6	1145.94
Size 187			1146.8																																			1147.17
Size 188																					1153.56
Size 189																	1154.68														1154.68
Size 190																											1157.11
Size 191													1222.53																			1222.98
Size 192													1225.98	1226.52	1226.15						1226.67									1226.59
Size 193							1227.88
Size 194										1228.48
Size 195									1230.11		1230.42											1230.32									1229.79	1229.57
Size 196																	1231.7		1231.34														1231.75		1231.13
Size 197	1232.93														1232.09						1232.89						1232.37
Size 198												1234.75																	1234.32
Size 199																						1237.42									1238.09
Size 200									1239.16								1240			1239.8
Size 201																			1240.41
Size 202																											1241.86
Size 203																			1248.87	1248.37
Size 204	1252.93																										1253.61
Size 205			1258.2
Height 1			137	113	80		66		144	98	76	60	142	113	108	66	152	65	314	271	993	394			72	115	207	88	90	92	152	213					61				53		85	54
Height 2		57	52								69								79	68	114						51		60
Height 3																					56						50
Height 4																	83				82
Height 5					52				57		73	57	74	62	60		274	119	126	97	281	104				82	227	82	74	53	106	88			67		53		53		51		80	56
Height 6																			65	58
Height 7																																										56
Height 8																										53	82				64	54									51		98	50
Height 9																			58	61	178	71
Height 10																			61	58																			58
Height 11																			73	58	68
Height 12	94	64	220	196	126		77		92	78			54	65	128	96	199	101			240	98
Height 13		65									51
Height 14		75									55						52			59											53								50
Height 15															67					152	90				71	67	81				53		71		63						129	115	276	112
Height 16																															110	69					120	62	279	103					59		78	65
Height 17													96	92					55	62	153	71	66	58	50	59	112				96	78	65		66		108	57	363	157		112					56
Height 18			167	154	130	62	52		62																																		128	60			86	57
Height 19	573	432	1205	1076	838	359	1765	949	1043	709	269	182	855	793	1805	968	1526	845	406	364	1701	630	62		530	533	616	210	129	110	1118	797	116	75	278	146	363	229	70		260	183	383	182	58		172	145
Height 20	74	51	206	219			256	128	163	115	77					138	172	86	69	56	220				74	77	168		73	65	227	185			60		133						163	61	70			82
Height 21					137	60							176	154	230							101																70	214	81							85
Height 22	129	94																		62	158	66
Height 23			429	395			259	138				61					194	102	118	100					120	107
Height 24														172		114					652	277						104	91	79	298	238		59		86	231	147				131	1236	629					68
Height 25	369	285	691	655	686	278	566	335	473	324	288	217	499	474	331	214	390	215	367	327	503	196	57	51	180	176	303		208	158	412	278	116		136		270	175	513	211	182				360	250	462	389
Height 26											73		71	56	106		94	65	93	63	228	90			51	51	109		62	63	193	140	51												54				99
Height 27													63	57	222	143				58
Height 28																					176																												146
Height 29	302	220	480	461	383	137	853	460	420	287	509	410				145	155	84	176	167		60		60	320	299	182	65			566	363	305	150	246	137	457	267	1049	454		654		758	530	429	1659	1333	55
Height 30													686	604	277						151		68						126	130											60	53		78
Height 31				51	70		96		57				80	72	66		52		62		66						71		79	60	73						62		113	53			157		77	60	126	97	367
Height 32	189	142	233	204			79		108	67	155	128					208	105	124	107					146	145	266	109					56								129	91	471	242			121
Height 33					150	63		58					121	124	128	64					442	180							89	77	137	83					89	50	59									103	766
Height 34															68				79	58	138	60					55				87	72					52		50										62
Height 35			61		55		144	76	101	81	99	73		62	227	101	133	60	157	120		115							122	116									53										69
Height 36																					342
Height 37	83	69	372	360	255	102	271	128	112	98	116	106	239	228	142	108	375	208	391	372	550	257			183	158	356	122	122	94	306	266	80		95	52	317	168	351	140	95	86	317	128	80	70	157	119
Height 38																					66
Height 39							57																						52	63							56		63
Height 40																					57
Height 41																			66	58	64
Height 42	56																		72	59	79
Height 43							79												95	80									55	54	55	57							84										52
Height 44																					68
Height 45															62				62	58	68
Height 46	185	112	213	181	284	126	300	174	398	268	146	109	321	247	505	246	275	189	177	171	561	215	66	63	242	240	457	176	112	99	586	331	116	74	166	91	233	125	310	119	374	263	543	320	178	151	328	273
Height 47																					176		65	53		110			78	58			99	73	89		125	70	192	76		73
Height 48																																		78
Height 49	54		68	73			200		52																																			53	133	142
Height 50								68																															63
Height 51	836	526	1007	899	1043	425	1096	520	1053	698	726	636	946	833	1100	580	900	578	1804	1587	2036	748	622	568	672	676	1100	393	1065	840	1351	942	1051	600	1053	536	638	375	1515	532	524	441	824	419	395	356	513	533
Height 52	359	199	328	311		111	1368	773	336	235	607	417	697	553	661	340	640	434	1447	1249	1246	436	522	501	193	200	504	162	974	737	453	295	546	311	465	229	396	228	828	276	202				256	267
Height 53	1727	1126	1623	1464	1508	582	2853	1339	1197	791	1292	1056	1457	1116	998	498	966	720	1937	1715	1482	582									1000			2211			1176	636			1727		1285	762	576	588	828	763
Height 54																					4156	1520	3191	3176	1700	1460	2665	869	5848	4495	2552	1742	3759		4372	2277	3174	1679	6713	2495		1144			756	874			350
Height 55	198	142	333	276			498	261	144	112	336	280							106	94			57			79	85					154	74							183		50	317	155	89	69	154	158	73
Height 56					535	212							189	180	60						189	84							102	91	316					74	85	54	433										287
Height 57	181		178	176								96							310	231					106	108		59					60		59
Height 58		121				88	225		196	164	124						272	177									195			233		109					71	120	86										560
Height 59					233			115					206	183	429	194					565	175	74	74					158		150
Height 60																50																		115
Height 61											61																																				50		375
Height 62																											90			54								74										58
Height 63						175
Height 64				204			134								69	114				74						211			61																82
Height 65									112			138											77	65																		76
Height 66			51																																														55
Height 67								54						242					79																				105	86
Height 68															93
Height 69																																								406	507		1178				1596		3866
Height 70	7533	4914	9658	8805	8184	3136	10399	5396	4572	3466	4878	4100	9982	8861	8432	4807	4641	2815	10184	8785	10809	4061	1924	1991	5899	5232	6258	1996	6550	5145	10412	7729	5198	2998	2260	1251	8687	4902	10606	4077	3248	2863	5894	2712	2344	1827	5655	5407
Height 71
Height 72										92												50
Height 73		73	196	132	150	54	249	120	92	52			308	121	267	140	167	161	81	61	244				95	78	78			54	169	120			84	89	54						62						139
Height 74											57											236			90
Height 75								54							73																																		113
Height 76	124	74	224	159	169		145			163		58													110	122									95	70					67	68	300	151			152	136
Height 77						77		56	100		69		110	126			199	107	248	199	276	107					114				150	134	93				264	57	138						50
Height 78				170											348	183				54									110	87										50							156		117
Height 79	140	98	215		219	79	199	92	72	52	59		161	146	74		55				145	50			82	71	65				118	92					135	76	204	59	51	58	159	85	70		136	134
Height 80			57	51								188					125	75		465				64			125					52		100	117	69
Height 81	94	59							216	152	286						189	103	605						65	70	145						170						172
Height 82							228	117								166																92						52	200
Height 83					96								136	123	474						707	267	163	161					476	418	152						131
Height 84	56		88	77	87				56			50					57																						165		88	64	172	97	74		136	151	52
Height 85							158	63					100	85	50						160	60					79		78	60	83						78	51		73						80
Height 86																			299	96					54		75					75	52
Height 87											59		81	72	81						352	144							137	118	109
Height 88					72														74	54	96																		80
Height 89	81	61	70	77	89		69		64	50	56		52		52		90	67	103	87	165	78			73	65	84		99	66	59	52			50		55		61
Height 90							50
Height 91																			325	275	400	189
Height 92																					71
Height 93	113	85	142	112	128		171	101	64																														55				66
Height 94													50	59	80	56	70		127	121	113								75	55	61	57							65										167
Height 95							50						71	69	68		52		90	89	91						58				72	56					50		89
Height 96																					138	68									84
Height 97																				69							63
Height 98																																		79															2367
Height 99
Height 100
Height 101	399	283	541	553								461													274	331	537	142						208	320	174					207	172		205		155
Height 102					577	245	535	236	736	466	405					320	445	258	930	812								145			773	550	383				212	138	461	152	160	158			173		270	297
Height 103													540	463	730						1022	413	225	187					489	369															135	123
Height 104							236	151			157	115							1288	1099
Height 105	465	336	570	479	528	205	493	213	348	298	323	200	736	559	960	397	677	404				652	382											1615		1783					1312	795							106
Height 106																																	3058		3380
Height 107	2869	2043	3966	3780	4395	1776	3114	1557	4072	2954	2653	2373	3278	2576	4002	1712	2897	1927	4026	3503	5823	2274	2023	2036	3465	3141	4318	1409	4052	3312	5574	3534	3674	2047	3769	1958	2655	1456	4031		2035	1213	5455	2855	1516	1452	3252	2805
Height 108													222	170	222	115	247	150			444	210				65	144	60			300	231	54			73
Height 109										84
Height 110																																																	54
Height 111													66								55																												72
Height 112																														110								81
Height 113																																					59
Height 114																					60
Height 115
Height 116
Height 117
Height 118																					66																		69
Height119																																							55										229
Height 120																	97	54							99	93	79				81													72
Height 121																					192	71						65				56											117
Height 122	111	80	113	115	112		83		73	53			88	69	58		109	82	192	171	221	110			136	116	157		130	109	126	90	130	83	73		90	63	143	74	52			50			64
Height 123											50																																						94
Height 124	77	60	75	61							69	60
Height 125					51								59								58
Height 126															60
Height 127	54		60	56							81	78			79		74		156	140	291	117					107		189	149	85	72	52		77		51		142	63			117	58
Height 128					52		62		57	57			72	75																															51
Height 129																																											86
Height 130	209	169	309	255		89			176	126	159	130					192	106	432	371					132	168	307	74					137	77	81	50		97		82	90	53	130	66			120	128
Height 131					186		287	117					321	294	333	150					455	213	51						234	221	441	325					175		237
Height 132																											53																69
Height 133											57								121	110																			78
Height 134															60						122	54							86	91
Height 135			109	95			68		67	56							55		76	72												50
Height 136					89								74	50							108	61									74
Height 137																	56		85	80	86
Height 138
Height 139																	51
Height 140	59	53	89	56	58						50						52		121	112							54					74
Height 141							76						87	63	84						110	54							72	58	92						85	53	104
Height 142																																	62								57		77
Height 143			101	95			72		88		61				101		85		170	135					50	83	150								83					52
Height 144					98	55				60			91	69	101						284	103							98	73	139	113					69		153
Height 145			54
Height 146																																											54
Height 147																															66								67
Height 148									54																		52
Height 149																					57
Height 150			464	396																								137						160	328						276		576	293
Height 151	279	202			444	212	340	149	543	341	290	225			514	205	374	259	484	374		248			273	347	534					372	297			188	263		378	135					121	129	265	282
Height 152													406	292							676		114	108					221	164	507							157
Height 153																					51
Height 154																					53
Height 155			74	62
Height 156							70								68				90	71	63								57		94	55					64		74
Height 157													77	58
Height 158																					64						53			50									55
Height 159																													56										54
Height 160			221	165															394	272								52					106	51	110						88		251	107
Height 161	134	106				82	172	70	202			102				67	191										234		132	115						64			240							52	130	156
Height162					170					133	134			159				94			382	149			95	132					220	185					123			96
Height 163													214		218																							69
Height 164																																							195				82				81	62
Height 165													59	53																							126	75		72
Height 166																			79	59																			51
Height 167																					58
Height 168	60																																										54
Height 169				54	51
Height 170			63																												51												52
Height 171																											68												52
Height 172																			357	299
Height 173																	105					81
Height 174															59			70			226
Height 175					50
Height 176													57														149
Height 177				88								56					128	79								54																	105
Height 178	55									50											128
Height 179			106		61		77		62		62	52																	71		103						69
Height 180															89															77		78							116									60
Height 181													108	81																																		54
Height 182																																89
Height 183																								50															743
Height 184				62			95						56		111		65			118	272									99							167
Height 185																72			141												117									288
Height 186																						127					77		139												138	102
Height 187			69																																			99
Height 188																					56
Height189																	73														55
Height 190																											51
Height 191													101																			153
Height 192													64	54	130						159									173
Height 193							69
Height 194										74
Height 195									119		69											89									242	68
Height 196																	54		123														68		57
Height 197	57														73						157						133
Height 198												54																	133
Height 199																						75									97
Height 200									64								65			61
Height 201																			68
Height202																											64
Height 203																			99	86
Height 204	53																										73
Height 205			53
Peak Area 1			1169	993	669		563		1111	789	606	554	1312	1080	865	482	1222	516	2347	2072	7136	2912			574	856	1694	629	723	806	1152	1561					471				431		833	839
Peak Area 2		356	415								611								568	577	930						487		573
Peak Area 3																					380						375
Peak Area 4																	569				642
Peak Area 5					357				464		814	430	535	451	474		2216	915	1014	670	2032	860				677	1860	650	601	384	770	572			468		390		374		425		834	662
Peak Area 6																			499	389
Peak Area 7																																										460
Peak Area 8																										403	646				584	451									414		831	480
Peak Area 9																			580	549	1389	544
Peak Area 10																			552	394																			399
Peak Area 11																			651	533	575
Peak Area 12	633	447	1701	1402	983		541		689	566			374	356	963	841	1428	741			1640	802
Peak Area 13		1012									663
Peak Area 14		1042									732						467			797											805								947
Peak Area 15															432					1218	598				750	696	851				340		545		514						1128	967	1933	866
Peak Area 16																															820	580					869	463	2009	785					405		622	462
Peak Area 17													761	821					776	577	2200	689	902	803	479	452	1151				999	716	619		709		949	457	2683	1189		939					442
Peak Area 18			1128	1206	882	407	364		336																																		823	386			613	380
Peak Area 19	4234	3118	8581	8225	6195	2809	13213	7073	7646	5241	2054	1419	5863	5417	12957	7194	11229	6362	2419	2135	11581	4322	419		3778	4008	4663	1583	768	629	7929	5839	876	622	2016	1173	2511	1516	335		2029	1365	2945	1321	371		1232	1055
Peak Area 20	987	580	2645	2725			3303	1805	2338	1731	1025					1842	2221	1193	642	392	2445				1006	1057	1990		725	605	3191	2587			400		1797						2013	790	811			918
Peak Area 21					2142	794							2079	1926	2384							939																974	2941	1033							1088
Peak Area 22	969	789																		233	1069	468
Peak Area 23			5296	5350			3071	1732				686					1614	849	1039	820					1316	1014
Peak Area 24														1308		879					6114	2711						1090	883	649	2680	2428		864		1034	2053	1311				2371	17368	7925					518
Peak Area 25	4529	3358	8204	7978	11045	4234	6089	3539	6548	4711	3244	2454	5448	5158	3731	2082	4329	2270	2996	2395	4329	1822	500	373	2121	1917	3721		1978	1505	4078	2818	1143		1747		3496	2084	6848	2656	3160				4070	3049	7208	5778
PeakArea 26											430		547	409	668		757	590	511	300	2072	800			297	518	1052		610	540	1778	1353	350												394				732
Peak Area 27													335	267	1523	1389				284
Peak Area 28																					1039																												982
Peak Area 29	2545	2039	4070	3991	3012	1047	6651	3656	3205	2376	4188	3405				1272	1245	757	1560	1544		496		440	2471	2371	1598	517			4482	2982	2410	1282	1978	1106	3474	1919	8038	3504		5431		6253	4208	3424	13240	10087	664
Peak Area 30													5171	4624	2656						1287		604						1023	969											646	467		723
Peak Area 31				478	560		946		524				712	608	503		559		623		509						624		628	515	638						469		1055	478			1574		679	522	1126	920	5708
Peak Area 32	1458	1020	1734	1629			615		710	507	1087	962					1684	758	1109	992					1020	1053	2236	855					472								969	734	3546	1942			887
Peak Area 33					1139	402		447					984	775	899	374					4086	1585							846	604	1058	628					603	333	466									715	5736
Peak Area 34															471				671	489	1016	529					506				542	469					299		378										632
Peak Area 35			723		466		1203	597	826	613	943	799		478	1790	879	1325	553	1855	1512		994							991	939									465										515
Peak Area 36																					2749
Peak Area 37	1184	914	4657	4516	3059	1220	3500	1661	1440	1190	1539	1318	2804	2818	1654	1304	3440	1899	4142	3751	5512	2588			1820	1849	3489	1240	1499	1319	3373	2883	1084		1057	637	3488	1919	4242	1741	1246	1103	3593	1494	881	716	1879	1373
Peak Area 38																					555
Peak Area 39							541																						507	552							456		617
Peak Area 40																					731
Peak Area 41																			760	664	619
Peak Area 42	494																		615	651	829
Peak Area 43							803												1080	981									673	571	568	651							916										505
Peak Area 44																					883
Peak Area 45															630				673	721	640
Peak Area 46	2816	1732	3136	3145	3996	1617	4194	2292	4979	3384	2032	1402	4169	3114	6665	3403	3846	2675	3498	3439	6681	2717	653	862	3954	2958	6430	2152	1361	1209	6992	4356	1556	783	2018	1028	3063	1518	4054	1497	4966	3419	6831	4075	2908	2133	4717	3849
Peak Area 47																					1601		723	591		1038			648	480			1150	849	1004		1141	725	1904	714		647
Peak Area 48																																		843
Peak Area 49	341		396	509			1346		283																																			381	1324	1109
Peak Area 50								432																															249
Peak Area 51	8183	5272	10366	9317	10118	4106	11290	5744	9887	6463	7610	6857	9825	9034	12355	6921	10798	7164	22756	20070	22451	8619	7968	7542	7167	7770	13231	4748	13197	9576	14459	10187	12349	7095	12302	5745	7173	4223	16456	5711	6281	5248	9144	4964	5234	4386	6106	5718
Peak Area 52	3702	1972	3323	3472		945	14974	8482	3395	2308	6479	4756	6792	5131	6604	3827	7376	4869	16944	14529	13481	4520	5626	5565	1676	1976	4887	1666	10072	7490	4423	2791	6003	3310	4628	2160	3666	2058	8162	2430	2013				2526	2768
Peak Area 53	19485	13279	20774	18299	18112	6880	33932	15779	13819	9165	15256	12712	17246	13591	12965	7065	15617	11992	33146	29883	13875	5711									9286			29334			10692	6070			24811		21500	13494	6462	5948	14071	13111
Peak Area 54																					43538	16311	39445	39886	26082	22637	39738	13639	68045	51981	28000	25122	50576		57157	29400	34283	17280	87403	31718		17909			8775	10005			4311
Peak Area 55	1701	1352	3038	2503			4674	2534	1253	944	3309	2660							806	703			395			583	619					1292	568							1500		344	2366	1302	731	579	994	1334	537
Peak Area 56					5069	1937							1682	1418	440						1565	659							735	949	2861					569	647	507	3740										3498
Peak Area 57	2238		2238	2313								1095							4852	4224					1216	1456		882					768		685
Peak Area 58		1396				1032	2408		2215	1737	1324						3552	2406									3556			2472		1439					1057	1640	978										9617
Peak Area 59					2715			1063					2025	1974	4324	2135					7124	1963	905	1037					2322		1734
Peak Area 60																431																		1262
Peak Area 61											570																																				512		3481
Peak Area 62																											1046			534								827										562
Peak Area 63						1915
Peak Area 64				1889			1309								601	1121				844						2257			471																845
Peak Area 65									1113			1378											939	745																		639
Peak Area 66			380																																														619
Peak Area 67								360						1821					553																				648	513
Peak Area 68															575
Peak Area 69																																								3051	4381		11020				18123		42789
Peak Area 70	85223	58683	116852	106451	93445	35970	121590	62630	51738	37806	59572	49429	107877	97487	90189	56822	52795	34159	117579	104040	113654	44197	20585	21657	65166	59996	72878	25691	70561	54682	114851	87799	58691	33560	25993	14749	94027	50145	115634	43842	37351	35323	66405	34232	27454	20468	61809	59459
Peak Area 71
Peak Area 72										668												317
Peak Area 73		1019	2759	1985	1784	605	2950	1405	670	422			3611	1140	2794	1351	1370	2406	618	547	2321				944	691	896			426	1514	1209			893	1152	723						789						2099
Peak Area 74											727											2869			1079
Peak Area 75								426							648																																		1297
Peak Area 76	1615	1138	3047	2310	2419		2492			2068		675													1378	1626									1088	676					715	918	4329	2301			1683	2363
Peak Area 77						1165		897	1518		946		1670	1853			2602	1344	3003	2351	4308	1506					1367				2534	2056	1315				3060	605	1857						718
Peak Area 78				2323											4310	2544				324									1139	840										461							2004		1413
Peak Area 79	1676	1229	2887		2953	983	2466	1067	828	527	664		1826	1653	699		537				1302	391			993	724	548				1210	953					1516	534	1982	449	420	686	2028	945	790		1457	1526
Peak Area 80			634	559								2677					1127	680		8015				811			1078					450		1430	1899	1151
Peak Area 81	940	658							2585	1618	3870						2218	1358	10186						787	1097	1627						2749						1987
Peak Area 82							2554	1269								2433																1076						592	2097
Peak Area 83					893								1258	1315	6902						11850	4515	1993	1879					7685	6691	1810						1483
Peak Area 84	792		1244	1222	1108				682			746					527																						1870		1091	762	2212	1339	1117		1565	1548	789
Peak Area 85							2285	913					1038	911	375						1228	462					1043		650	474	785						913	574		927						1221
Peak Area 86																			1201	1168					411		908					840	429
Peak Area 87											594		1013	791	995						4282	1814							1579	1409	1054
Peak Area 88					821														919	668	1065																		863
Peak Area 89	879	745	736	880	985		730		585	418	525		480		486		899	709	1065	833	1768	927			739	783	928		1011	729	627	506			448		594		622
Peak Area 90							628
Peak Area 91																			3998	3282	4662	2124
Peak Area 92																					793
Peak Area 93	1393	1216	1852	1452	1598		2366	1336	838																														464				755
Peak Area 94													572	768	985	717	967		1773	1475	1457								1043	710	816	716							874										3476
Peak Area95							938						1005	1092	909		681		1444	1205	1387						824				1039	781					808		1458
Peak Area 96																					1687	726									1505
Peak Area 97																				951							1200
Peak Area 98																																		1135															35529
Peak Area 99
Peak Area 100
Peak Area 101	6366	4999	8407	9822								7628													4632	7204	10378	1840						2801	6744	3334					3247	2153		4418		2398
Peak Area 102					7738	3713	8688	3808	10817	6255	6292					5196	8769	5117	11938	17381								1925			12147	8690	7954				3724	2329	7991	1652	1547	1947			3135		4756	5174
Peak Area 103													7960	8006	11108						17023	7114	4243	3107					8936	6546															1437	1136
Peak Area 104							1795	1306			1212	858							22989	19467
Peak Area 105	5446	3792	7317	6011	6589	2357	5720	2451	4172	3685	3415	1869	12315	9734	16848	6490	11683	6682				8453	4906											22393		24962					18364	10374							1802
Peak Area 106																																	40930		45845
Peak Area 107	35882	26098	54694	50837	56865	22655	37651	18455	51360	35778	31142	28288	40550	31593	50158	21968	39465	26573	60756	53054	107552	41813	37886	43719	62995	59245	89022	30471	87978	63766	100905	69779	48087	27772	48339	24333	55294	29123	91453		27630	17882	84614	45166	25667	25074	49415	40284
Peak Area 108													2256	1748	3038	1511	3469	2122			5109	3605				729	1787	560			3423	2598	721			745
Peak Area 109										1093
Peak Area 110																																																	692
Peak Area 111													763								739																												1137
Peak Area 112																														2012								1863
Peak Area 113																																					934
Peak Area 114																					930
Peak Area 115
Peak Area 116
Peak Area 117
Peak Area 118																					1214																		1304
Peak Area 119																																							796										4571
Peak Area 120																	1106	792							1290	1137	793				758													1013
Peak Area 121																					2228	755						1082				589											1671
Peak Area 122	1719	1464	1900	1711	2229		1193		1352	962			1428	1309	1050		2014	1346	4217	3639	4307	2011			2333	1951	2882		2475	1908	2328	1734	2385	1202	1350		1978	1203	3045	1393	909			687			895
Peak Area 123											549																																						2191
Peak Area 124	857	674	760	697							791	619
Peak Area 125					520								487								674
Peak Area 126															553
Peak Area 127	789		854	507							1308	1370			1509		1231		2538	1909	4495	1943					2024		2588	1999	1510	1104	830		1327		452		2368	921			1610	806
Peak Area 128					647		657		509	930			1339	1645																															781
Peak Area 129																																											976
Peak Area 130	3260	2760	5214	4392		1270			2821	2153	2636	2193					3816	2019	7447	6327					1893	2847	5040	1186					1938	1178	1174	805		1488		971	1092	711	1585	805			1568	1801
Peak Area 131					3083		4751	1914					5133	4859	5332	2549					7588	3328	646						3852	3256	6843	5320					2634		3175
Peak Area 132																											613																870
Peak Area 133											742								2240	1954																			1090
Peak Area 134															927						2490	1013							1711	1659
Peak Area 135			1886	1684			940		955	777							680		1026	1182												751
Peak Area 136					1187								945	708							1646	1002									910
Peak Area 137																	721		1191	1084	865
Peak Area 138
Peak Area 139																	666
Peak Area 140	999	763	1685	884	1158						876						1060		2102	2021							733					1134
Peak Area 141							1370						1433	1068	1365						1789	840							1111	805	1442						1269	797	1802
Peak Area142																																	767								1152		1648
Peak Area 143			1978	1958			1394		1787		819				1360		1726		3735	2890					1087	1519	3023								1503					929
Peak Area 144					2087	1147				1216			1795	1271	1111						6136	2076							2081	1550	2730	2230					1388		2795
Peak Area 145			656
Peak Area 146																																											710
Peak Area 147																															874								1021
Peak Area 148									457																		526
Peak Area 149																					502
Peak Area 150			10517	8790																								2978						3200	6551						6015		12508	6454
Peak Area 151	6142	4232			8952	4321	7674	3191	10343	6764	5777	4842			10540	4327	7961	5542	10709	8563		5247			5326	6802	11709					8029	5995			3642	5266		7820	2749					2558	2752	5617	6026
Peak Area 152													8507	5937							14243		2309	2014					4269	2937	10262							2996
Peak Area 153																					635
Peak Area 154																					1052
Peak Area 155			935	877
Peak Area 156							957								834				1183	997	803								729		1117	740					713		934
Peak Area157													1071	784
Peak Area 158																					1328						911			733									745
Peak Area 159																													960										500
Peak Area 160			5227	4133															10297	7488								1170					1544	629	2413						2223		5843	2590
Peak Area 161	2986	2327				1748	4304	1707	4357			2287				1719	4732										5361		3301	2716						1335			5642							762	3127	3584
Peak Area 162					3722					2754	3069			3918				2404			10143	3859			1987	3031					4732	4130					3004			2031
Peak Area 163													5254		5303																							855
Peak Area 164																																							3513				1014				1368	963
Peak Area 165													928	753																							2268	1206		1443
Peak Area 166																			1534	1132																			954
Peak Area 167																					966
Peak Area 168	921																																										684
Peak Area 169				1120	932
Peak Area 170			809																												788												660
Peak Area 171																											792												841
Peak Area172																			6257	5192
Peak Area 173																	1061					1441
Peak Area174															599			1106			4830
Peak Area 175					584
Peak Area 176													512														3913
Peak Area 177				2093								932					3177	1380								847																	2457
Peak Area 178	1207									841											1724
Peak Area 179			2722		1323		1472		1093		1490	507																	1512		1548						1197
Peak Area 180															1921															1536		1168							2174									1063
Peak Area 181													2362	2102																																		690
Peak Area 182																																1387
Peak Area 183																								922															13127
Peak Area 184				1230			1894						816		1821		1286			2333	3870									1518							2886
Peak Area 185																1289			2639												1932									5119
Peak Area 186																						1967					1418		2432												2783	2039
Peak Area 187			1292																																			1538
Peak Area 188																					743
Peak Area 189																	914														716
Peak Area 190																											774
Peak Area 191													1781																			2465
Peak Area 192													859	750	1915						2135									2449
Peak Area 193							1220
Peak Area 194										1276
Peak Area 195									2591		1326											1107									4663	786
Peak Area 196																	861		2192														1441		1118
Peak Area 197	1248														843						2134						2641
Peak Area 198												1059																	2607
Peak Area 199																						1062									1173
Peak Area 200									806								883			1108
Peak Area 201																			1273
Peak Area 202																											1432
Peak Area 203																			1542	1728
Peak Area204	815																										1386
Peak Area 205			1026
[truncated: 27 more columns]
